# Supplementary material for: Electronic structure comparisons of isostructural early d- and f-block metal(iii) bis(cyclopentadienyl) silanide complexes
Source: Chem Sci. 2022 Dec 6;14(3):621–34. doi: 10.1039/d2sc04526e (PMC9847655; doi:10.1039/d2sc04526e)
Supplement: SC-014-D2SC04526E-s002 [file SC-014-D2SC04526E-s002.cif]

# Electronic Supplementary Material (ESI) for Chemical Science.
# This journal is © The Royal Society of Chemistry 2022

####################################################################### 
# 
# This file contains crystal structure data downloaded from the 
# Cambridge Structural Database (CSD) hosted by the Cambridge 
# Crystallographic Data Centre (CCDC).
# 
# Full information about CCDC data access policies and citation 
# guidelines are available at http://www.ccdc.cam.ac.uk/access/V1 
# 
# Audit and citation data items may have been added by the CCDC. 
# Please retain this information to preserve the provenance of 
# this file and to allow appropriate attribution of the data. 
# 
#######################################################################

data_HfCp2Cl2
_database_code_depnum_ccdc_archive 'CCDC 2195632'
loop_
_audit_author_name
_audit_author_address
'Ashley Wooles'
;University of Manchester
United Kingdom
;
_audit_update_record             
;
2022-08-08 deposited with the CCDC.	2022-12-06 downloaded from the CCDC.
;
_manchester_internal_diff_code   odpm149
_manchester_internal_coll_client BR
_manchester_internal_coll_user   BR
_manchester_internal_coll_date   19/02/2020
_manchester_internal_coll_type   custom
_manchester_internal_coll_frame_time 25s
_manchester_internal_coll_frame_width 1
_manchester_internal_coll_frame_method '\w scans'
_manchester_internal_process_date 19/02/2020
_manchester_internal_process_user BR
_manchester_internal_solution_date 19/02/2020
_manchester_internal_solution_user BR
_manchester_internal_refinement_date 23/02/2020
_manchester_internal_refinement_user BR
_manchester_internal_validation_date 29/05/2020
_manchester_internal_validation_user AW
_manchester_internal_archive_date 29/05/2020
_manchester_internal_archive_user AW
_audit_author_email              
;
benjamin.reant@postgrad.manchester.ac.uk, david.mills@manchester.ac.uk    
;
# start Validation Reply Form
_vrf_PLAT971_HfCp2Cl2            
;
PROBLEM: Check Calcd Resid. Dens.  1.76A   From C11             3.58 eA-3  
RESPONSE: Residual density is an artefact of twinning due to
pseudosyummetric C-centering. No reliable twin law could be found
so this was left as is in the final refinement.
;
# end Validation Reply Form
_refine_special_details          -
_audit_creation_date             2020-02-23
_audit_creation_method           
;
Olex2 1.2
(compiled 2018.05.29 svn.r3508 for OlexSys, GUI svn.r5506)
;
_shelx_SHELXL_version_number     2018/3
_chemical_name_common            ?
_chemical_name_systematic        "[Hf(Cp'')2Cl2]"
_chemical_formula_moiety         'C22 H42 Cl2 Hf Si4'
_chemical_formula_sum            'C22 H42 Cl2 Hf Si4'
_chemical_formula_weight         668.30
_chemical_melting_point          ?
_chemical_oxdiff_formula         'Hf1 Si4 Cl2 C22'
loop_
_atom_type_symbol
_atom_type_description
_atom_type_scat_dispersion_real
_atom_type_scat_dispersion_imag
_atom_type_scat_source
C C 0.0033 0.0016 'International Tables Vol C Tables 4.2.6.8 and 6.1.1.4'
H H 0.0000 0.0000 'International Tables Vol C Tables 4.2.6.8 and 6.1.1.4'
Cl Cl 0.1484 0.1585 'International Tables Vol C Tables 4.2.6.8 and 6.1.1.4'
Hf Hf -0.5830 6.1852 'International Tables Vol C Tables 4.2.6.8 and 6.1.1.4'
Si Si 0.0817 0.0704 'International Tables Vol C Tables 4.2.6.8 and 6.1.1.4'

_shelx_space_group_comment       
;
The symmetry employed for this shelxl refinement is uniquely defined
by the following loop, which should always be used as a source of
symmetry information in preference to the above space-group names.
They are only intended as comments.
;
_space_group_crystal_system      orthorhombic
_space_group_IT_number           60
_space_group_name_H-M_alt        'P b c n'
_space_group_name_Hall           '-P 2n 2ab'
loop_
_space_group_symop_operation_xyz
'x, y, z'
'-x+1/2, -y+1/2, z+1/2'
'-x, y, -z+1/2'
'x+1/2, -y+1/2, -z'
'-x, -y, -z'
'x-1/2, y-1/2, -z-1/2'
'x, -y, z-1/2'
'-x-1/2, y-1/2, z'

_cell_length_a                   17.8746(12)
_cell_length_b                   9.0854(5)
_cell_length_c                   18.3865(12)
_cell_angle_alpha                90
_cell_angle_beta                 90
_cell_angle_gamma                90
_cell_volume                     2985.9(3)
_cell_formula_units_Z            4
_cell_measurement_reflns_used    3480
_cell_measurement_temperature    150(2)
_cell_measurement_theta_max      28.9390
_cell_measurement_theta_min      3.3100
_shelx_estimated_absorpt_T_max   0.734
_shelx_estimated_absorpt_T_min   0.335
_exptl_absorpt_coefficient_mu    3.841
_exptl_absorpt_correction_T_max  0.736
_exptl_absorpt_correction_T_min  0.499
_exptl_absorpt_correction_type   gaussian
_exptl_absorpt_process_details   
;
CrysAlisPro 1.171.39.27b (Rigaku Oxford Diffraction, 2015)
Numerical absorption correction based on gaussian integration over
			a multifaceted crystal model
Empirical absorption correction using spherical harmonics,
 implemented in SCALE3 ABSPACK scaling algorithm.
;
_exptl_absorpt_special_details   ?
_exptl_crystal_colour            'clear light colourless'
_exptl_crystal_colour_lustre     clear
_exptl_crystal_colour_modifier   light
_exptl_crystal_colour_primary    colourless
_exptl_crystal_density_diffrn    1.487
_exptl_crystal_density_meas      ?
_exptl_crystal_density_method    ?
_exptl_crystal_description       block
_exptl_crystal_F_000             1344
loop_
_exptl_crystal_face_index_h
_exptl_crystal_face_index_k
_exptl_crystal_face_index_l
_exptl_crystal_face_perp_dist
14 1 22 0.0763
-14 -1 -22 0.0383
-3 -13 2 0.1879
3 13 -2 0.1609
-21 1 14 0.0509
21 -1 -14 0.0349

_exptl_crystal_preparation       -
_exptl_crystal_recrystallization_method 'Recrystallised from hexane at -25 oC'
_exptl_crystal_size_max          0.364
_exptl_crystal_size_mid          0.115
_exptl_crystal_size_min          0.086
loop_
_exptl_oxdiff_crystal_face_indexfrac_h
_exptl_oxdiff_crystal_face_indexfrac_k
_exptl_oxdiff_crystal_face_indexfrac_l
_exptl_oxdiff_crystal_face_x
_exptl_oxdiff_crystal_face_y
_exptl_oxdiff_crystal_face_z
13.9975 1.0002 21.9992 -0.2229 -0.9728 -0.1966
-13.9975 -1.0002 -21.9992 0.2229 0.9728 0.1966
-3.0012 -12.9999 1.9996 -0.0099 -0.1209 1.0178
3.0012 12.9999 -1.9996 0.0099 0.1209 -1.0178
-20.9987 1.0000 13.9986 0.9678 -0.2315 0.0422
20.9987 -1.0000 -13.9986 -0.9678 0.2315 -0.0422

_exptl_transmission_factor_max   ?
_exptl_transmission_factor_min   ?
_diffrn_reflns_av_R_equivalents  0.0702
_diffrn_reflns_av_unetI/netI     0.0840
_diffrn_reflns_Laue_measured_fraction_full 0.998
_diffrn_reflns_Laue_measured_fraction_max 0.854
_diffrn_reflns_limit_h_max       24
_diffrn_reflns_limit_h_min       -15
_diffrn_reflns_limit_k_max       11
_diffrn_reflns_limit_k_min       -8
_diffrn_reflns_limit_l_max       21
_diffrn_reflns_limit_l_min       -25
_diffrn_reflns_number            13683
_diffrn_reflns_point_group_measured_fraction_full 0.998
_diffrn_reflns_point_group_measured_fraction_max 0.854
_diffrn_reflns_theta_full        25.242
_diffrn_reflns_theta_max         29.813
_diffrn_reflns_theta_min         2.748
_diffrn_ambient_environment      N~2~
_diffrn_ambient_temperature      150(2)
_diffrn_detector                 'CCD plate'
_diffrn_detector_area_resol_mean 5.1636
_diffrn_detector_type            Atlas
_diffrn_measured_fraction_theta_full 0.998
_diffrn_measured_fraction_theta_max 0.854
_diffrn_measurement_details      
;
List of Runs (angles in degrees, time in seconds):

  # Type    Start    End  Width  t~exp~   \w     \q     \k     \f   Frames
#--------------------------------------------------------------------------
  1  \w      2.00  85.00   1.00   25.00    --   10.64  37.00   0.00   83
  2  \w    -13.00  74.00   1.00   25.00    --   10.64  57.00  90.00   87
;
_diffrn_measurement_device       'four-circle diffractometer'
_diffrn_measurement_device_type  'Xcalibur, Atlas'
_diffrn_measurement_method       '\w scans'
_diffrn_orient_matrix_type       
'CrysAlisPro convention (1999,Acta A55,543-557)'
_diffrn_orient_matrix_UB_11      -0.0369662000
_diffrn_orient_matrix_UB_12      0.0112801000
_diffrn_orient_matrix_UB_13      0.0128775000
_diffrn_orient_matrix_UB_21      -0.0128760000
_diffrn_orient_matrix_UB_22      0.0066853000
_diffrn_orient_matrix_UB_23      -0.0363328000
_diffrn_orient_matrix_UB_31      -0.0065284000
_diffrn_orient_matrix_UB_32      -0.0769848000
_diffrn_orient_matrix_UB_33      -0.0012812000
_diffrn_radiation_monochromator  graphite
_diffrn_radiation_probe          x-ray
_diffrn_radiation_type           MoK\a
_diffrn_radiation_wavelength     0.71073
_diffrn_source                   'fine-focus sealed X-ray tube'
_diffrn_source_type              'Enhance (Mo) X-ray Source'
_diffrn_special_details          -
_reflns_Friedel_coverage         0.000
_reflns_Friedel_fraction_full    .
_reflns_Friedel_fraction_max     .
_reflns_number_gt                2308
_reflns_number_total             3652
_reflns_odcompleteness_completeness 98.96
_reflns_odcompleteness_iscentric 1
_reflns_odcompleteness_theta     26.32
_reflns_special_details          
;
 Reflections were merged by SHELXL according to the crystal
 class for the calculation of statistics and refinement.
 
 _reflns_Friedel_fraction is defined as the number of unique
 Friedel pairs measured divided by the number that would be
 possible theoretically, ignoring centric projections and
 systematic absences.
;
_reflns_threshold_expression     'I > 2\s(I)'
_computing_cell_refinement       'CrysAlisPro 1.171.39.27b (Rigaku OD, 2015)'
_computing_data_collection       'CrysAlisPro 1.171.39.27b (Rigaku OD, 2015)'
_computing_data_reduction        'CrysAlisPro 1.171.39.27b (Rigaku OD, 2015)'
_computing_molecular_graphics    'Olex2 (Dolomanov et al., 2009)'
_computing_publication_material  'Olex2 (Dolomanov et al., 2009)'
_computing_structure_refinement  'ShelXL (Sheldrick, 2015)'
_computing_structure_solution    'ShelXT (Sheldrick, 2015)'
_refine_diff_density_max         3.405
_refine_diff_density_min         -0.988
_refine_diff_density_rms         0.213
_refine_ls_extinction_coef       .
_refine_ls_extinction_method     none
_refine_ls_goodness_of_fit_ref   1.064
_refine_ls_hydrogen_treatment    constr
_refine_ls_matrix_type           full
_refine_ls_number_parameters     138
_refine_ls_number_reflns         3652
_refine_ls_number_restraints     0
_refine_ls_R_factor_all          0.0964
_refine_ls_R_factor_gt           0.0533
_refine_ls_restrained_S_all      1.064
_refine_ls_shift/su_max          0.000
_refine_ls_shift/su_mean         0.000
_refine_ls_structure_factor_coef Fsqd
_refine_ls_weighting_details     
'w=1/[\s^2^(Fo^2^)+(0.0497P)^2^+2.1246P] where P=(Fo^2^+2Fc^2^)/3'
_refine_ls_weighting_scheme      calc
_refine_ls_wR_factor_gt          0.1095
_refine_ls_wR_factor_ref         0.1303
_olex2_refinement_description    
;
1. Fixed Uiso
 At 1.2 times of:
  All C(H) groups
 At 1.5 times of:
  All C(H,H,H) groups
2.a Aromatic/amide H refined with riding coordinates:
 C11(H11), C6(H6), C5(H5)
2.b Idealised Me refined as rotating group:
 C1(H1A,H1B,H1C), C9(H9A,H9B,H9C), C2(H2A,H2B,H2C), C8(H8A,H8B,H8C), C10(H10A,
 H10B,H10C), C3(H3A,H3B,H3C)
;
_atom_sites_solution_hydrogens   geom
_atom_sites_solution_primary     dual
_atom_sites_solution_secondary   difmap
loop_
_atom_site_label
_atom_site_type_symbol
_atom_site_fract_x
_atom_site_fract_y
_atom_site_fract_z
_atom_site_U_iso_or_equiv
_atom_site_adp_type
_atom_site_occupancy
_atom_site_site_symmetry_order
_atom_site_calc_flag
_atom_site_refinement_flags_posn
_atom_site_refinement_flags_adp
_atom_site_refinement_flags_occupancy
_atom_site_disorder_assembly
_atom_site_disorder_group
Hf1 Hf 0.500000 0.70442(4) 0.250000 0.02099(14) Uani 1 2 d S T P . .
Cl1 Cl 0.40554(12) 0.5298(2) 0.28624(11) 0.0416(5) Uani 1 1 d . . . . .
Si2 Si 0.38715(11) 0.9665(2) 0.37980(11) 0.0303(5) Uani 1 1 d . . . . .
Si1 Si 0.62937(12) 0.5319(2) 0.40178(12) 0.0333(5) Uani 1 1 d . . . . .
C4 C 0.5729(4) 0.6923(7) 0.3684(4) 0.0243(15) Uani 1 1 d . . . . .
C11 C 0.4985(4) 0.7265(7) 0.3867(4) 0.0224(14) Uani 1 1 d . . . . .
H11 H 0.466929 0.664750 0.414931 0.027 Uiso 1 1 calc R . . . .
C6 C 0.5417(4) 0.9204(7) 0.3223(4) 0.0262(16) Uani 1 1 d . . . . .
H6 H 0.545301 1.013374 0.298941 0.031 Uiso 1 1 calc R . . . .
C7 C 0.4763(4) 0.8644(7) 0.3578(4) 0.0250(16) Uani 1 1 d . . . . .
C5 C 0.5991(4) 0.8180(7) 0.3272(4) 0.0283(16) Uani 1 1 d . . . . .
H5 H 0.647699 0.828590 0.306906 0.034 Uiso 1 1 calc R . . . .
C1 C 0.5788(5) 0.3544(8) 0.3867(5) 0.051(2) Uani 1 1 d . . . . .
H1A H 0.530183 0.357801 0.411332 0.077 Uiso 1 1 calc GR . . . .
H1B H 0.608524 0.273089 0.406532 0.077 Uiso 1 1 calc GR . . . .
H1C H 0.571176 0.339244 0.334499 0.077 Uiso 1 1 calc GR . . . .
C9 C 0.3774(5) 1.1337(9) 0.3221(5) 0.048(2) Uani 1 1 d . . . . .
H9A H 0.425379 1.185824 0.320173 0.073 Uiso 1 1 calc GR . . . .
H9B H 0.339197 1.198540 0.342902 0.073 Uiso 1 1 calc GR . . . .
H9C H 0.362570 1.104750 0.272819 0.073 Uiso 1 1 calc GR . . . .
C2 C 0.7239(4) 0.5347(10) 0.3605(5) 0.058(3) Uani 1 1 d . . . . .
H2A H 0.719658 0.523929 0.307639 0.087 Uiso 1 1 calc GR . . . .
H2B H 0.753698 0.453358 0.380197 0.087 Uiso 1 1 calc GR . . . .
H2C H 0.748507 0.628394 0.371862 0.087 Uiso 1 1 calc GR . . . .
C8 C 0.3930(5) 1.0214(9) 0.4757(4) 0.048(2) Uani 1 1 d . . . . .
H8A H 0.401147 0.934009 0.505926 0.071 Uiso 1 1 calc GR . . . .
H8B H 0.346201 1.069369 0.490159 0.071 Uiso 1 1 calc GR . . . .
H8C H 0.434732 1.090054 0.482175 0.071 Uiso 1 1 calc GR . . . .
C10 C 0.3056(4) 0.8434(10) 0.3676(5) 0.055(2) Uani 1 1 d . . . . .
H10A H 0.304657 0.806718 0.317453 0.082 Uiso 1 1 calc GR . . . .
H10B H 0.259469 0.898224 0.377464 0.082 Uiso 1 1 calc GR . . . .
H10C H 0.309447 0.760253 0.401279 0.082 Uiso 1 1 calc GR . . . .
C3 C 0.6383(5) 0.5581(10) 0.5023(4) 0.056(3) Uani 1 1 d . . . . .
H3A H 0.657439 0.657134 0.512413 0.085 Uiso 1 1 calc GR . . . .
H3B H 0.673094 0.484803 0.522043 0.085 Uiso 1 1 calc GR . . . .
H3C H 0.589215 0.546060 0.525231 0.085 Uiso 1 1 calc GR . . . .

loop_
_atom_site_aniso_label
_atom_site_aniso_U_11
_atom_site_aniso_U_22
_atom_site_aniso_U_33
_atom_site_aniso_U_23
_atom_site_aniso_U_13
_atom_site_aniso_U_12
Hf1 0.0245(2) 0.0183(2) 0.0202(2) 0.000 -0.00276(19) 0.000
Cl1 0.0551(13) 0.0370(10) 0.0325(10) 0.0056(9) -0.0054(10) -0.0194(10)
Si2 0.0259(11) 0.0317(11) 0.0334(11) -0.0007(9) 0.0028(9) 0.0058(9)
Si1 0.0301(11) 0.0359(11) 0.0339(12) 0.0050(9) -0.0041(10) 0.0096(10)
C4 0.025(4) 0.025(4) 0.022(4) -0.003(3) 0.000(3) 0.004(3)
C11 0.024(3) 0.023(3) 0.020(3) -0.004(3) 0.003(3) -0.001(3)
C6 0.031(4) 0.031(4) 0.017(3) 0.002(3) -0.009(3) -0.001(3)
C7 0.034(4) 0.021(4) 0.020(3) 0.000(3) -0.006(3) -0.003(3)
C5 0.026(4) 0.033(4) 0.026(4) -0.004(3) -0.004(3) -0.005(3)
C1 0.069(6) 0.026(4) 0.060(6) 0.010(4) -0.008(5) 0.001(4)
C9 0.050(6) 0.048(5) 0.047(5) 0.002(4) 0.004(4) 0.018(4)
C2 0.032(5) 0.070(6) 0.071(7) 0.003(5) 0.002(5) 0.025(5)
C8 0.061(6) 0.048(5) 0.034(4) -0.005(4) 0.012(4) 0.009(4)
C10 0.025(5) 0.064(6) 0.075(7) -0.017(5) 0.018(4) 0.004(4)
C3 0.080(7) 0.053(5) 0.036(5) 0.012(4) -0.029(5) 0.011(5)

_geom_special_details            
;
 All esds (except the esd in the dihedral angle between two l.s. planes)
 are estimated using the full covariance matrix.  The cell esds are taken
 into account individually in the estimation of esds in distances, angles
 and torsion angles; correlations between esds in cell parameters are only
 used when they are defined by crystal symmetry.  An approximate (isotropic)
 treatment of cell esds is used for estimating esds involving l.s. planes.
;
loop_
_geom_bond_atom_site_label_1
_geom_bond_atom_site_label_2
_geom_bond_distance
_geom_bond_site_symmetry_2
_geom_bond_publ_flag
Hf1 Cl1 2.4109(18) 3_655 ?
Hf1 Cl1 2.4110(18) . ?
Hf1 C4 2.540(7) . ?
Hf1 C4 2.540(7) 3_655 ?
Hf1 C11 2.521(7) . ?
Hf1 C11 2.521(7) 3_655 ?
Hf1 C6 2.484(7) . ?
Hf1 C6 2.484(6) 3_655 ?
Hf1 C7 2.494(7) 3_655 ?
Hf1 C7 2.494(7) . ?
Hf1 C5 2.494(7) 3_655 ?
Hf1 C5 2.494(7) . ?
Si2 C7 1.887(7) . ?
Si2 C9 1.861(8) . ?
Si2 C8 1.835(8) . ?
Si2 C10 1.851(9) . ?
Si1 C4 1.876(7) . ?
Si1 C1 1.869(8) . ?
Si1 C2 1.853(8) . ?
Si1 C3 1.871(8) . ?
C4 C11 1.408(9) . ?
C4 C5 1.447(9) . ?
C11 H11 0.9500 . ?
C11 C7 1.417(10) . ?
C6 H6 0.9500 . ?
C6 C7 1.433(10) . ?
C6 C5 1.388(10) . ?
C5 H5 0.9500 . ?
C1 H1A 0.9800 . ?
C1 H1B 0.9800 . ?
C1 H1C 0.9800 . ?
C9 H9A 0.9800 . ?
C9 H9B 0.9800 . ?
C9 H9C 0.9800 . ?
C2 H2A 0.9800 . ?
C2 H2B 0.9800 . ?
C2 H2C 0.9800 . ?
C8 H8A 0.9800 . ?
C8 H8B 0.9800 . ?
C8 H8C 0.9800 . ?
C10 H10A 0.9800 . ?
C10 H10B 0.9800 . ?
C10 H10C 0.9800 . ?
C3 H3A 0.9800 . ?
C3 H3B 0.9800 . ?
C3 H3C 0.9800 . ?

loop_
_geom_angle_atom_site_label_1
_geom_angle_atom_site_label_2
_geom_angle_atom_site_label_3
_geom_angle
_geom_angle_site_symmetry_1
_geom_angle_site_symmetry_3
_geom_angle_publ_flag
Cl1 Hf1 Cl1 97.68(10) 3_655 . ?
Cl1 Hf1 C4 95.41(16) . . ?
Cl1 Hf1 C4 81.31(16) . 3_655 ?
Cl1 Hf1 C4 81.31(16) 3_655 . ?
Cl1 Hf1 C4 95.41(16) 3_655 3_655 ?
Cl1 Hf1 C11 76.66(16) 3_655 3_655 ?
Cl1 Hf1 C11 109.61(16) . 3_655 ?
Cl1 Hf1 C11 76.66(16) . . ?
Cl1 Hf1 C11 109.61(16) 3_655 . ?
Cl1 Hf1 C6 125.60(17) 3_655 3_655 ?
Cl1 Hf1 C6 125.60(17) . . ?
Cl1 Hf1 C6 117.21(17) 3_655 . ?
Cl1 Hf1 C6 117.21(17) . 3_655 ?
Cl1 Hf1 C7 136.24(17) 3_655 . ?
Cl1 Hf1 C7 92.58(17) . . ?
Cl1 Hf1 C7 92.58(17) 3_655 3_655 ?
Cl1 Hf1 C7 136.24(17) . 3_655 ?
Cl1 Hf1 C5 127.77(17) . . ?
Cl1 Hf1 C5 86.10(17) 3_655 . ?
Cl1 Hf1 C5 86.10(17) . 3_655 ?
Cl1 Hf1 C5 127.76(17) 3_655 3_655 ?
C4 Hf1 C4 175.0(3) 3_655 . ?
C11 Hf1 C4 148.4(2) . 3_655 ?
C11 Hf1 C4 32.3(2) . . ?
C11 Hf1 C4 32.3(2) 3_655 3_655 ?
C11 Hf1 C4 148.4(2) 3_655 . ?
C11 Hf1 C11 170.9(3) . 3_655 ?
C6 Hf1 C4 130.3(2) 3_655 . ?
C6 Hf1 C4 54.7(2) . . ?
C6 Hf1 C4 54.7(2) 3_655 3_655 ?
C6 Hf1 C4 130.3(2) . 3_655 ?
C6 Hf1 C11 117.8(2) 3_655 . ?
C6 Hf1 C11 117.8(2) . 3_655 ?
C6 Hf1 C11 53.6(2) . . ?
C6 Hf1 C11 53.6(2) 3_655 3_655 ?
C6 Hf1 C6 75.7(3) 3_655 . ?
C6 Hf1 C7 33.5(2) 3_655 3_655 ?
C6 Hf1 C7 85.1(2) . 3_655 ?
C6 Hf1 C7 33.5(2) . . ?
C6 Hf1 C7 85.1(2) 3_655 . ?
C6 Hf1 C5 32.4(2) 3_655 3_655 ?
C6 Hf1 C5 32.4(2) . . ?
C6 Hf1 C5 101.0(2) . 3_655 ?
C6 Hf1 C5 101.0(2) 3_655 . ?
C7 Hf1 C4 55.4(2) 3_655 3_655 ?
C7 Hf1 C4 55.4(2) . . ?
C7 Hf1 C4 128.2(2) . 3_655 ?
C7 Hf1 C4 128.2(2) 3_655 . ?
C7 Hf1 C11 138.4(2) . 3_655 ?
C7 Hf1 C11 32.8(2) 3_655 3_655 ?
C7 Hf1 C11 138.4(2) 3_655 . ?
C7 Hf1 C11 32.8(2) . . ?
C7 Hf1 C7 108.7(3) . 3_655 ?
C7 Hf1 C5 55.1(2) . . ?
C7 Hf1 C5 95.2(2) . 3_655 ?
C7 Hf1 C5 55.1(2) 3_655 3_655 ?
C7 Hf1 C5 95.2(2) 3_655 . ?
C5 Hf1 C4 33.4(2) 3_655 3_655 ?
C5 Hf1 C4 150.5(2) . 3_655 ?
C5 Hf1 C4 33.4(2) . . ?
C5 Hf1 C4 150.5(2) 3_655 . ?
C5 Hf1 C11 121.8(2) 3_655 . ?
C5 Hf1 C11 53.6(2) 3_655 3_655 ?
C5 Hf1 C11 121.8(2) . 3_655 ?
C5 Hf1 C11 53.7(2) . . ?
C5 Hf1 C5 131.1(3) 3_655 . ?
C9 Si2 C7 111.0(3) . . ?
C8 Si2 C7 107.0(4) . . ?
C8 Si2 C9 109.3(4) . . ?
C8 Si2 C10 109.0(4) . . ?
C10 Si2 C7 110.0(3) . . ?
C10 Si2 C9 110.5(4) . . ?
C1 Si1 C4 111.2(4) . . ?
C1 Si1 C3 107.3(4) . . ?
C2 Si1 C4 110.2(4) . . ?
C2 Si1 C1 113.1(4) . . ?
C2 Si1 C3 108.9(4) . . ?
C3 Si1 C4 105.7(4) . . ?
Si1 C4 Hf1 126.2(3) . . ?
C11 C4 Hf1 73.1(4) . . ?
C11 C4 Si1 127.0(5) . . ?
C11 C4 C5 104.9(6) . . ?
C5 C4 Hf1 71.6(4) . . ?
C5 C4 Si1 127.6(6) . . ?
Hf1 C11 H11 120.3 . . ?
C4 C11 Hf1 74.6(4) . . ?
C4 C11 H11 124.1 . . ?
C4 C11 C7 111.7(6) . . ?
C7 C11 Hf1 72.5(4) . . ?
C7 C11 H11 124.1 . . ?
Hf1 C6 H6 118.7 . . ?
C7 C6 Hf1 73.6(4) . . ?
C7 C6 H6 125.2 . . ?
C5 C6 Hf1 74.2(4) . . ?
C5 C6 H6 125.2 . . ?
C5 C6 C7 109.6(6) . . ?
Si2 C7 Hf1 126.9(3) . . ?
C11 C7 Hf1 74.6(4) . . ?
C11 C7 Si2 126.2(5) . . ?
C11 C7 C6 104.8(6) . . ?
C6 C7 Hf1 72.9(4) . . ?
C6 C7 Si2 127.8(5) . . ?
Hf1 C5 H5 117.9 . . ?
C4 C5 Hf1 75.0(4) . . ?
C4 C5 H5 125.6 . . ?
C6 C5 Hf1 73.4(4) . . ?
C6 C5 C4 108.9(6) . . ?
C6 C5 H5 125.6 . . ?
Si1 C1 H1A 109.5 . . ?
Si1 C1 H1B 109.5 . . ?
Si1 C1 H1C 109.5 . . ?
H1A C1 H1B 109.5 . . ?
H1A C1 H1C 109.5 . . ?
H1B C1 H1C 109.5 . . ?
Si2 C9 H9A 109.5 . . ?
Si2 C9 H9B 109.5 . . ?
Si2 C9 H9C 109.5 . . ?
H9A C9 H9B 109.5 . . ?
H9A C9 H9C 109.5 . . ?
H9B C9 H9C 109.5 . . ?
Si1 C2 H2A 109.5 . . ?
Si1 C2 H2B 109.5 . . ?
Si1 C2 H2C 109.5 . . ?
H2A C2 H2B 109.5 . . ?
H2A C2 H2C 109.5 . . ?
H2B C2 H2C 109.5 . . ?
Si2 C8 H8A 109.5 . . ?
Si2 C8 H8B 109.5 . . ?
Si2 C8 H8C 109.5 . . ?
H8A C8 H8B 109.5 . . ?
H8A C8 H8C 109.5 . . ?
H8B C8 H8C 109.5 . . ?
Si2 C10 H10A 109.5 . . ?
Si2 C10 H10B 109.5 . . ?
Si2 C10 H10C 109.5 . . ?
H10A C10 H10B 109.5 . . ?
H10A C10 H10C 109.5 . . ?
H10B C10 H10C 109.5 . . ?
Si1 C3 H3A 109.5 . . ?
Si1 C3 H3B 109.5 . . ?
Si1 C3 H3C 109.5 . . ?
H3A C3 H3B 109.5 . . ?
H3A C3 H3C 109.5 . . ?
H3B C3 H3C 109.5 . . ?

loop_
_geom_torsion_atom_site_label_1
_geom_torsion_atom_site_label_2
_geom_torsion_atom_site_label_3
_geom_torsion_atom_site_label_4
_geom_torsion
_geom_torsion_site_symmetry_1
_geom_torsion_site_symmetry_2
_geom_torsion_site_symmetry_3
_geom_torsion_site_symmetry_4
_geom_torsion_publ_flag
Hf1 C4 C11 C7 -63.6(5) . . . . ?
Hf1 C4 C5 C6 66.2(5) . . . . ?
Hf1 C11 C7 Si2 124.8(5) . . . . ?
Hf1 C11 C7 C6 -67.2(4) . . . . ?
Hf1 C6 C7 Si2 -123.8(5) . . . . ?
Hf1 C6 C7 C11 68.4(5) . . . . ?
Hf1 C6 C5 C4 -67.3(5) . . . . ?
Si1 C4 C11 Hf1 -122.9(5) . . . . ?
Si1 C4 C11 C7 173.5(5) . . . . ?
Si1 C4 C5 Hf1 121.9(5) . . . . ?
Si1 C4 C5 C6 -171.9(5) . . . . ?
C4 C11 C7 Hf1 64.8(5) . . . . ?
C4 C11 C7 Si2 -170.4(5) . . . . ?
C4 C11 C7 C6 -2.4(8) . . . . ?
C11 C4 C5 Hf1 -66.1(4) . . . . ?
C11 C4 C5 C6 0.1(8) . . . . ?
C7 C6 C5 Hf1 65.7(5) . . . . ?
C7 C6 C5 C4 -1.6(8) . . . . ?
C5 C4 C11 Hf1 65.0(4) . . . . ?
C5 C4 C11 C7 1.4(8) . . . . ?
C5 C6 C7 Hf1 -66.0(5) . . . . ?
C5 C6 C7 Si2 170.2(5) . . . . ?
C5 C6 C7 C11 2.4(7) . . . . ?
C1 Si1 C4 Hf1 -42.9(5) . . . . ?
C1 Si1 C4 C11 52.9(7) . . . . ?
C1 Si1 C4 C5 -136.8(6) . . . . ?
C9 Si2 C7 Hf1 -76.4(5) . . . . ?
C9 Si2 C7 C11 -174.3(6) . . . . ?
C9 Si2 C7 C6 20.4(7) . . . . ?
C2 Si1 C4 Hf1 83.4(5) . . . . ?
C2 Si1 C4 C11 179.2(6) . . . . ?
C2 Si1 C4 C5 -10.5(7) . . . . ?
C8 Si2 C7 Hf1 164.5(4) . . . . ?
C8 Si2 C7 C11 66.5(7) . . . . ?
C8 Si2 C7 C6 -98.8(6) . . . . ?
C10 Si2 C7 Hf1 46.2(5) . . . . ?
C10 Si2 C7 C11 -51.8(7) . . . . ?
C10 Si2 C7 C6 142.9(6) . . . . ?
C3 Si1 C4 Hf1 -159.0(4) . . . . ?
C3 Si1 C4 C11 -63.3(7) . . . . ?
C3 Si1 C4 C5 107.0(7) . . . . ?

_shelx_res_file                  
;
TITL odpm149_a.res in Pbcn
    odpm149.res
    created by SHELXL-2018/3 at 15:22:49 on 23-Feb-2020
REM Old TITL odpm149 in Pbcn
REM SHELXT solution in Pbcn: R1 0.101, Rweak 0.002, Alpha 0.021
REM <I/s> 0.694 for 400 systematic absences, Orientation as input
REM Formula found by SHELXT: C22 Si4 Cl2 Hf
CELL 0.71073 17.8746 9.0854 18.3865 90 90 90
ZERR 4 0.0012 0.0005 0.0012 0 0 0
LATT 1
SYMM 0.5-X,0.5-Y,0.5+Z
SYMM -X,+Y,0.5-Z
SYMM 0.5+X,0.5-Y,-Z
SFAC C H Cl Hf Si
UNIT 88 168 8 4 16

L.S. 20
PLAN  20
SIZE 0.086 0.115 0.364
TEMP -123(2)
BOND $H
CONF
list 4
fmap 2 53
acta
REM <olex2.extras>
REM <HklSrc "%.\\odpm149.hkl">
REM </olex2.extras>

WGHT    0.049700    2.124600
FVAR       0.21991
HF1   4    0.500000    0.704417    0.250000    10.50000    0.02453    0.01827 =
         0.02017    0.00000   -0.00276    0.00000
CL1   3    0.405536    0.529768    0.286237    11.00000    0.05513    0.03704 =
         0.03250    0.00562   -0.00540   -0.01937
SI2   5    0.387153    0.966460    0.379805    11.00000    0.02590    0.03166 =
         0.03344   -0.00066    0.00278    0.00585
SI1   5    0.629365    0.531922    0.401777    11.00000    0.03012    0.03593 =
         0.03392    0.00499   -0.00410    0.00963
C4    1    0.572946    0.692337    0.368385    11.00000    0.02546    0.02497 =
         0.02242   -0.00253   -0.00004    0.00354
C11   1    0.498458    0.726528    0.386678    11.00000    0.02393    0.02326 =
         0.02004   -0.00415    0.00257   -0.00149
AFIX  43
H11   2    0.466929    0.664750    0.414931    11.00000   -1.20000
AFIX   0
C6    1    0.541734    0.920362    0.322290    11.00000    0.03108    0.03099 =
         0.01652    0.00189   -0.00881   -0.00066
AFIX  43
H6    2    0.545301    1.013374    0.298941    11.00000   -1.20000
AFIX   0
C7    1    0.476280    0.864402    0.357779    11.00000    0.03381    0.02074 =
         0.02034   -0.00007   -0.00616   -0.00296
C5    1    0.599135    0.817952    0.327230    11.00000    0.02552    0.03296 =
         0.02629   -0.00428   -0.00396   -0.00493
AFIX  43
H5    2    0.647699    0.828590    0.306906    11.00000   -1.20000
AFIX   0
C1    1    0.578798    0.354399    0.386747    11.00000    0.06858    0.02613 =
         0.05965    0.00995   -0.00777    0.00132
AFIX 137
H1A   2    0.530183    0.357801    0.411332    11.00000   -1.50000
H1B   2    0.608524    0.273089    0.406532    11.00000   -1.50000
H1C   2    0.571176    0.339244    0.334499    11.00000   -1.50000
AFIX   0
C9    1    0.377423    1.133690    0.322093    11.00000    0.05046    0.04815 =
         0.04674    0.00177    0.00405    0.01810
AFIX 137
H9A   2    0.425379    1.185824    0.320173    11.00000   -1.50000
H9B   2    0.339197    1.198540    0.342902    11.00000   -1.50000
H9C   2    0.362570    1.104750    0.272819    11.00000   -1.50000
AFIX   0
C2    1    0.723949    0.534732    0.360507    11.00000    0.03213    0.06966 =
         0.07125    0.00289    0.00242    0.02529
AFIX 137
H2A   2    0.719658    0.523929    0.307639    11.00000   -1.50000
H2B   2    0.753698    0.453358    0.380197    11.00000   -1.50000
H2C   2    0.748507    0.628394    0.371862    11.00000   -1.50000
AFIX   0
C8    1    0.392988    1.021370    0.475686    11.00000    0.06117    0.04808 =
         0.03356   -0.00508    0.01223    0.00909
AFIX 137
H8A   2    0.401147    0.934009    0.505926    11.00000   -1.50000
H8B   2    0.346201    1.069369    0.490159    11.00000   -1.50000
H8C   2    0.434732    1.090054    0.482175    11.00000   -1.50000
AFIX   0
C10   1    0.305587    0.843444    0.367560    11.00000    0.02461    0.06428 =
         0.07502   -0.01748    0.01806    0.00421
AFIX 137
H10A  2    0.304657    0.806718    0.317453    11.00000   -1.50000
H10B  2    0.259469    0.898224    0.377464    11.00000   -1.50000
H10C  2    0.309447    0.760253    0.401279    11.00000   -1.50000
AFIX   0
C3    1    0.638348    0.558096    0.502339    11.00000    0.07989    0.05306 =
         0.03645    0.01161   -0.02916    0.01130
AFIX 137
H3A   2    0.657439    0.657134    0.512413    11.00000   -1.50000
H3B   2    0.673094    0.484803    0.522043    11.00000   -1.50000
H3C   2    0.589215    0.546060    0.525231    11.00000   -1.50000
AFIX   0
HKLF 4


REM  odpm149_a.res in Pbcn
REM wR2 = 0.1303, GooF = S = 1.064, Restrained GooF = 1.064 for all data
REM R1 = 0.0533 for 2308 Fo > 4sig(Fo) and 0.0964 for all 3652 data
REM 138 parameters refined using 0 restraints

END

WGHT      0.0498      2.1019

REM Highest difference peak  3.405,  deepest hole -0.988,  1-sigma level  0.213
Q1    1   0.4981  0.6991  0.4835  11.00000  0.05    3.40
Q2    1   0.2424  0.7065  0.2460  11.00000  0.05    2.23
Q3    1   0.5373  0.7613  0.2464  11.00000  0.05    0.95
Q4    1   0.6363  0.4538  0.3730  11.00000  0.05    0.94
Q5    1   0.3873  1.0736  0.3791  11.00000  0.05    0.93
Q6    1   0.5000  0.8829  0.2500  10.50000  0.05    0.90
Q7    1   0.5000  1.1911  0.2500  10.50000  0.05    0.84
Q8    1   0.4997  1.2142  0.3369  11.00000  0.05    0.80
Q9    1   0.5406  0.6394  0.2520  11.00000  0.05    0.78
Q10   1   0.5023  0.8189  0.2823  11.00000  0.05    0.74
Q11   1   0.3443  1.0396  0.1991  11.00000  0.05    0.71
Q12   1   0.3252  0.5082  0.2806  11.00000  0.05    0.67
Q13   1   0.6215  0.5356  0.3425  11.00000  0.05    0.66
Q14   1   0.6612  0.4172  0.5164  11.00000  0.05    0.62
Q15   1   0.4989  0.2789  0.3658  11.00000  0.05    0.62
Q16   1   0.5993  0.6357  0.3747  11.00000  0.05    0.59
Q17   1   0.6081  0.9575  0.3794  11.00000  0.05    0.59
Q18   1   0.6021  0.3010  0.3625  11.00000  0.05    0.59
Q19   1   0.2642  1.2172  0.3706  11.00000  0.05    0.59
Q20   1   0.3777  1.2000  0.3603  11.00000  0.05    0.59
;
_shelx_res_checksum              25508
_shelx_hkl_file                  
;
   0   0  -3    0.51    3.83
   0   0   3    5.29    4.47
   0   0  -4   72.22   11.85
   0   0  -5   -1.50    4.79
   0   0  -6 1032.68   47.73
   0   0  -6 1113.19   54.27
   0   0  -7   15.04    9.54
   0   0  -7   15.40   10.09
   0   0  -8 7628.57  148.28
   0   0  -8 7792.48  167.08
   0   0  -9  175.75   26.71
   0   0  -9  138.94   30.80
   0   0 -10  223.75   32.65
   0   0 -10  174.38   25.88
   0   0 -11   11.40    8.36
   0   0 -11   24.88   14.53
   0   0 -12  489.29   48.06
   0   0 -12  590.29   58.25
   0   0 -13   31.87   16.67
   0   0 -13   31.10   15.05
   0   0 -14 1296.31   85.20
   0   0 -14 1359.66   95.30
   0   0 -15   61.10   22.34
   0   0 -16  816.12   73.82
   0   0 -17   50.40   20.27
   0   0 -18  287.05   47.89
   0   0 -19    1.80   11.23
   0   0 -20  355.84   57.16
   0   0 -21   47.78   21.67
   0   0 -22  308.73   56.11
   0   0 -23   -2.25   16.37
   0   0 -24  318.19   62.20
   0   0 -25   38.89   23.37
  -1   0   3    2.84    4.89
   1   0  -3    8.18    5.43
  -1   0  -3   13.29    6.34
   1   0   3   10.37    5.73
  -1   0  -4  144.67   16.78
   1   0  -4  119.95   15.15
  -1   0   4  136.03   15.66
   1   0   4  125.24   17.22
  -1   0  -5    2.85    6.79
   1   0  -5   -7.26    8.02
   1   0   5    4.68    6.68
   1   0  -5    2.20    4.72
   1   0   6  358.83   32.14
   1   0  -6  344.42   30.22
   1   0  -6  353.95   29.22
  -1   0  -6  347.21   30.36
   1   0   7    9.15    8.41
   1   0  -7    3.54    5.25
   1   0  -7   -8.07    6.86
  -1   0  -7    3.77    6.50
   1   0   8    6.09   10.14
  -1   0  -8    3.26    6.34
   1   0  -8    1.88    6.11
   1   0  -8   11.08    9.66
  -1   0  -9    7.82    8.47
   1   0  -9    0.20    7.18
   1   0  -9   -2.12    9.85
  -1   0 -10  292.46   36.35
   1   0 -10  358.65   37.82
   1   0 -10  325.03   39.50
   1   0 -11    7.64   11.53
  -1   0 -11    2.45    9.28
   1   0 -11   12.13   11.97
  -1   0 -11   13.14   10.82
  -1   0 -12   26.42   10.09
   1   0 -12   27.73   14.76
  -1   0 -12   20.66   13.26
   1   0 -12   35.88   17.52
  -1   0 -13   -4.77    6.98
   1   0 -13   -0.30    9.85
  -1   0 -13   -7.94   10.81
   1   0 -13  -10.44    9.58
   1   0 -14   60.89   19.30
  -1   0 -14   66.52   22.60
   1   0 -15   -9.31   13.11
  -1   0 -15    2.07    8.00
   1   0 -16   27.11   12.53
  -1   0 -16   31.42   15.29
   1   0 -17   13.68   12.27
  -1   0 -17    5.30    8.35
   1   0 -18   11.45   12.97
  -1   0 -18   35.72   19.78
   1   0 -19    7.41    8.99
  -1   0 -19   -5.50   14.79
  -1   0 -20   25.44   13.55
   1   0 -20   33.16   18.49
   1   0 -21    9.24   16.43
  -1   0 -21   24.90   17.54
   1   0 -22    7.26   13.86
  -1   0 -22   13.47   15.57
   1   0 -23  -20.66   19.76
  -1   0 -23  -19.33   21.37
  -1   0 -24   18.58   17.87
   1   0 -24   39.55   24.49
  -1   0 -25  -16.65   15.10
   1   0 -25    3.52   19.43
  -2   0  -2 4032.32   70.93
   2   0   2 4157.72   72.34
  -2   0   2 4407.14   75.12
   2   0   3   22.57    7.49
   2   0  -3   22.26    8.48
  -2   0  -3   16.86    8.21
  -2   0   3   15.57    6.60
  -2   0   4 2491.61   67.91
   2   0   4 2543.85   71.52
  -2   0  -4 2587.03   70.02
   2   0  -4 2547.64   70.44
   2   0  -5   21.71    9.10
   2   0   5   26.55   10.29
  -2   0  -5   17.18   10.15
  -2   0   5   26.73    9.74
  -2   0  -6 2487.96   83.97
   2   0  -6 2477.87   79.83
   2   0   6 2475.12   85.40
  -2   0   6 2293.65   77.81
  -2   0   7   15.70    9.71
   2   0  -7   22.60   12.57
   2   0   7   17.86   11.40
  -2   0  -7   14.37    8.40
  -2   0  -8 2516.09   95.57
   2   0  -8 2339.58   88.30
   2   0   8 2235.92   95.64
   2   0  -8 2201.58   90.11
   2   0  -9   25.52   18.17
  -2   0  -9   27.59   17.12
   2   0   9   32.67   16.47
   2   0  -9   10.31    7.63
   2   0 -10 1296.70   75.41
   2   0  10 1361.57   81.16
  -2   0 -10 1301.76   77.16
   2   0 -10 1211.17   75.41
  -2   0 -11   37.14   17.27
   2   0 -11   42.26   19.83
   2   0 -11   13.80   17.30
   2   0  11   32.43   19.11
  -2   0 -12 1168.62   80.74
   2   0 -12  994.38   70.73
   2   0 -12 1162.35   81.60
   2   0 -13   29.16   20.80
  -2   0 -13   57.34   23.85
   2   0 -13   29.44   19.16
  -2   0 -14 1181.20   79.02
   2   0 -14 1221.55   85.45
   2   0 -15   45.49   21.89
  -2   0 -15   42.64   19.66
   2   0 -16  877.70   78.73
  -2   0 -16  829.98   73.30
   2   0 -17   53.38   23.98
  -2   0 -17   40.87   19.52
   2   0 -18  444.32   61.33
  -2   0 -18  454.23   59.01
  -2   0 -19   -3.40   12.91
   2   0 -19   33.48   22.59
   2   0 -20  330.74   56.17
  -2   0 -20  369.13   58.69
  -2   0 -21  -15.14   15.46
   2   0 -21   27.12   19.25
   2   0 -22  514.20   74.35
  -2   0 -22  438.29   67.37
  -2   0 -23  109.12   37.92
   2   0 -23   19.03   20.00
  -2   0 -24  272.09   56.22
   2   0 -24  252.95   56.08
  -2   0 -25  -42.38   25.04
   2   0 -25  -23.57   27.29
   3   0   0    0.88    4.53
  -3   0   0    7.09    5.36
  -3   0   1    1.22    5.42
  -3   0  -1   -2.32    4.03
   3   0   1    5.85    5.89
   3   0  -1   -2.31    5.12
  -3   0   2   28.41    8.74
  -3   0  -2   27.39    8.36
   3   0   2   21.13    7.42
   3   0  -2   24.24    8.93
   3   0   3   -0.54    5.42
  -3   0  -3    2.15    6.41
  -3   0   3   14.03    7.15
   3   0  -3    1.48    5.69
   3   0  -4  222.85   23.08
  -3   0  -4  221.90   22.46
  -3   0   4  235.94   23.40
   3   0   4  255.62   24.81
   3   0   5    7.32    5.51
  -3   0  -5    6.54    7.50
   3   0  -5   10.64    7.79
  -3   0   5    5.10    5.05
   3   0   6  577.69   42.63
  -3   0  -6  597.23   41.62
   3   0  -6  590.36   41.33
  -3   0   6  601.69   40.88
  -3   0  -7   -0.58    5.89
   3   0  -7   -3.56    8.51
  -3   0   7   -3.69    6.53
   3   0   7   -6.96   10.76
  -3   0   8   27.15   11.38
   3   0  -8    5.61    7.12
  -3   0  -8   10.89    8.34
   3   0   8   16.70   11.65
  -3   0  -9    0.15    7.68
   3   0  -9    2.48    7.96
  -3   0   9    4.00    6.13
   3   0   9   -3.15   10.81
   3   0 -10  671.05   56.61
   3   0  10  628.68   58.87
   3   0 -10  727.36   56.31
  -3   0 -10  737.10   58.82
   3   0 -11    2.83    8.93
  -3   0 -11   -7.79    7.37
   3   0  11    6.79   15.25
   3   0 -11    5.65    9.17
   3   0 -12   70.43   19.44
   3   0  12  104.97   27.60
  -3   0 -12  119.58   27.17
   3   0 -12   77.08   21.15
   3   0 -13    0.31    9.50
   3   0 -13   18.63   14.48
  -3   0 -13    8.36   11.15
   3   0  13    8.55    9.51
   3   0 -14   34.13   15.93
   3   0 -15  -39.79   17.82
  -3   0 -16   49.16   18.06
   3   0 -16   65.78   25.06
   3   0 -17   22.01   19.20
  -3   0 -17  -10.50   14.38
  -3   0 -18    5.55   11.33
   3   0 -18   11.88    9.06
   3   0 -19   21.15   19.28
  -3   0 -19   -4.46   12.79
   3   0 -20   94.38   31.42
  -3   0 -20   62.46   25.58
   3   0 -21   -5.51   13.53
  -3   0 -21    9.55   14.55
   3   0 -22   53.77   26.46
  -3   0 -22    5.55   10.63
   3   0 -23   -4.60   17.76
  -3   0 -23    6.49   15.05
   3   0 -24   10.51   17.30
  -3   0 -24  -25.36   20.35
  -3   0 -25   18.42   17.32
   4   0   0  166.12   19.61
  -4   0   0  152.18   18.37
   4   0  -1    5.49    6.62
  -4   0  -1    5.18    5.31
  -4   0   1   -6.10    7.02
   4   0   1    2.64    4.74
  -4   0   2 3694.77   92.17
   4   0  -2 3863.15   95.34
  -4   0  -2 3737.97   84.38
   4   0   2 3949.53   85.84
  -4   0  -3    9.06    7.83
   4   0  -3   12.00   10.06
   4   0   3   -1.56    5.14
  -4   0   3   -0.90    5.48
   4   0  -4 2475.26   80.48
  -4   0  -4 2412.22   75.26
   4   0   4 2368.70   75.35
  -4   0   4 2564.70   81.31
  -4   0   5    5.39    7.88
   4   0  -5    9.32    9.00
  -4   0  -5    2.98    7.42
   4   0   5    1.01    7.91
  -4   0   6 2158.48   82.87
   4   0   6 2173.83   84.15
   4   0  -6 2033.18   82.31
  -4   0  -6 2115.42   79.77
   4   0   7    2.90    7.44
  -4   0   7    7.55    6.52
   4   0  -7   -3.91    6.13
  -4   0  -7    5.37    6.74
  -4   0   8 1686.18   80.21
  -4   0  -8 1664.31   78.88
   4   0  -8 1569.27   78.35
   4   0   8 1782.00   85.94
   4   0  -9   -2.11    7.86
  -4   0   9    2.36    5.93
   4   0   9  -12.03   12.35
  -4   0  -9   -0.26    7.39
  -4   0 -10 4788.51  148.98
   4   0  10 4393.80  154.67
   4   0 -10 4737.04  150.52
   4   0 -11    1.71    7.32
  -4   0 -11   -2.19    7.41
   4   0  11   -4.01   14.00
  -4   0  11   -5.92   11.36
   4   0  12 1870.04  108.17
  -4   0 -12 1835.59  101.64
   4   0 -12 1759.70   99.43
   4   0 -12 2029.91  109.29
  -4   0 -13    4.79    9.75
   4   0 -13    7.01   18.81
   4   0  13   20.87   19.37
   4   0 -13   -5.78    8.78
   4   0 -14  750.95   71.31
   4   0  14  815.62   78.16
   4   0 -15   27.25   18.82
   4   0 -16 1135.15   91.72
  -4   0 -17    6.51   16.83
   4   0 -17   65.38   30.88
  -4   0 -18 1110.08   90.59
   4   0 -18 1066.66   94.95
  -4   0 -19   28.40   24.67
   4   0 -19   17.29   18.68
  -4   0 -20  487.67   65.81
   4   0 -20  573.71   75.73
  -4   0 -21   28.33   22.04
   4   0 -21    9.92   15.36
   4   0 -22  296.49   56.84
  -4   0 -22  285.61   54.41
  -4   0 -23   46.91   33.26
   4   0 -23  -10.41   16.02
  -4   0 -24  119.30   36.93
   4   0 -24  143.69   44.54
  -4   0 -25   -8.54   23.77
  -5   0   0    8.41    7.56
   5   0  -1    6.99    7.44
   5   0   1    4.69    6.09
  -5   0  -1    5.71    5.22
  -5   0   1   14.26    8.51
   5   0   2  239.74   24.56
   5   0  -2  262.22   28.35
  -5   0   2  232.94   26.67
  -5   0  -2  249.73   23.88
  -5   0  -3   -4.25    6.59
   5   0   3   15.29    9.53
  -5   0   3   -2.18    6.50
   5   0  -3   -0.97    7.16
   5   0  -4  212.38   26.73
  -5   0  -4  211.35   23.90
  -5   0   4  186.12   25.31
   5   0   4  168.54   23.01
  -5   0   5   -3.38    6.50
   5   0   5   -2.58    7.17
   5   0  -5   -6.58   10.90
  -5   0  -5   -0.50    5.15
  -5   0   6   28.43   11.48
   5   0   6   21.36   12.70
  -5   0  -6   29.21   12.61
   5   0  -6   50.18   16.33
  -5   0   7   -0.82    5.93
   5   0   7   11.07    8.18
   5   0  -7   -3.67    6.87
  -5   0  -7    6.89    6.40
  -5   0   8  241.39   32.79
   5   0  -8  240.26   33.10
   5   0   8  300.18   37.69
  -5   0  -8  253.68   32.48
   5   0   9    5.46   12.28
  -5   0   9   -1.28    6.82
   5   0  -9    1.62    9.16
   5   0 -10   23.19   18.86
  -5   0 -10   23.21   11.18
   5   0  10   26.48   15.98
  -5   0  10   27.89   14.32
   5   0  11   10.36   10.74
  -5   0  11    3.87    8.36
  -5   0 -11  -13.31   11.99
   5   0 -11   -1.50    9.29
  -5   0  12   -0.46    6.56
   5   0  12    9.96    9.81
   5   0 -12   19.98   15.04
  -5   0 -12    6.97    9.06
   5   0 -13   -2.15   10.78
  -5   0 -13   -1.06    9.03
   5   0 -13   -3.19   11.27
   5   0  13    9.06   14.23
   5   0 -14   82.93   24.14
   5   0  14  101.47   29.70
   5   0  15    0.49   15.05
   5   0 -15    2.10   11.34
   5   0 -16   22.36   15.31
   5   0 -17   -7.82   12.53
   5   0 -18  114.46   34.78
  -5   0 -19    7.00   11.58
   5   0 -19  -15.48   18.41
   5   0 -20   -1.09   15.80
  -5   0 -20  -10.04   15.22
   5   0 -21  -10.02   22.70
  -5   0 -21  -19.00   18.04
  -5   0 -22   43.99   26.14
   5   0 -22   66.35   25.41
  -5   0 -23  -23.78   18.96
   5   0 -23   -9.89   19.51
   5   0 -24    2.03   11.04
  -5   0 -24   -7.71   11.77
  -5   0 -25    3.17    8.65
   6   0   0  307.01   29.12
  -6   0   0  327.93   32.77
   6   0  -1    1.55    6.80
  -6   0   1   -4.56    8.27
  -6   0  -1    6.87    6.01
   6   0   1    5.59    9.90
   6   0   2  839.18   48.71
  -6   0   2  918.81   56.76
   6   0  -2  926.47   57.94
  -6   0  -2  895.18   48.67
   6   0   3   10.39    8.28
   6   0  -3   14.16   12.62
  -6   0  -3    9.26   10.53
  -6   0   3   14.88    9.52
   6   0   4 2362.25   85.46
  -6   0   4 2582.43   96.27
   6   0  -4 2431.34   94.85
  -6   0  -4 2566.52   89.56
   6   0  -5    9.20    9.05
  -6   0   5   12.31   11.84
   6   0   5   12.96   11.37
  -6   0  -5   17.64    7.47
   6   0  -6 2178.36   94.65
   6   0   6 2105.04   91.10
  -6   0   6 2097.23   95.38
  -6   0  -6 2258.94   91.73
  -6   0  -7    8.11    9.20
  -6   0   7   11.68   10.11
   6   0   7   12.55   13.47
   6   0  -7   23.80   12.39
  -6   0  -8 1890.10   89.63
  -6   0   8 1985.13   95.36
   6   0   8 1838.56   92.71
   6   0  -8 1869.35   93.81
  -6   0  -9    0.22    8.53
   6   0   9   31.21   15.16
   6   0  -9   21.10   16.51
  -6   0   9   -9.07    8.83
   6   0 -10 1723.13   98.28
  -6   0  10 1801.28   97.55
  -6   0 -10 1746.68   94.71
   6   0  10 1716.53  100.63
  -6   0 -11   11.06   12.62
   6   0  11    1.19   13.91
   6   0 -11   -2.25    8.70
  -6   0  11    5.58    7.13
  -6   0  12 2316.54  117.62
   6   0  12 2097.85  122.75
  -6   0 -12 2080.60  111.19
   6   0 -12 2279.04  121.27
   6   0 -13    9.47   14.61
   6   0  13   22.69   16.12
  -6   0  13  -15.60   16.83
   6   0 -14 1261.13   96.18
   6   0  15    8.73   21.97
   6   0 -15    1.48   12.25
   6   0 -16  845.47   84.21
   6   0  16  897.72   90.87
   6   0 -17    9.49   21.13
   6   0 -18  697.99   80.60
   6   0 -19   15.89   15.08
   6   0 -20  718.37   86.84
  -6   0 -20  715.89   81.78
   6   0 -21    5.12   19.12
  -6   0 -21   24.33   17.62
   6   0 -22  272.95   58.63
  -6   0 -22  280.93   55.46
   6   0 -23   46.03   28.05
  -6   0 -23    5.63   18.74
  -6   0 -24  157.18   44.75
  -6   0 -25   32.38   24.41
   7   0   0    2.87    8.43
  -7   0   0    9.31    7.77
   7   0  -1   -2.49    9.26
  -7   0   1   -4.13    6.61
  -7   0  -1    5.23    8.01
   7   0   1   -1.99    7.69
   7   0   2    6.77    8.78
  -7   0  -2    9.93    9.59
   7   0  -2   26.60   11.33
  -7   0   2   11.57   11.66
  -7   0  -2    0.43    7.27
   7   0   3   10.73    7.52
   7   0  -3    9.50   10.26
  -7   0   3    7.13    8.17
  -7   0  -3   12.03    9.65
  -7   0   4  156.34   26.17
   7   0   4  139.61   22.47
  -7   0  -4  154.18   24.16
   7   0  -4  142.50   27.34
   7   0   5    6.71    9.79
  -7   0  -5   -8.39    6.86
   7   0  -5   10.71    9.98
  -7   0   5    2.31    9.21
   7   0  -6  358.89   41.95
  -7   0   6  362.34   41.29
   7   0   6  299.15   36.50
  -7   0  -6  394.58   39.77
   7   0  -7    8.90   11.68
  -7   0   7   -5.18    8.55
   7   0   7    5.31    9.17
  -7   0  -7    9.27   11.29
  -7   0   8   13.84   10.29
  -7   0  -8   23.26   12.45
   7   0   8   29.66   13.58
   7   0  -8   28.86   13.34
  -7   0  -9   24.20   12.46
  -7   0   9   -6.49   12.65
   7   0  -9   -1.98    9.84
   7   0   9   -4.04   10.10
   7   0  10  144.96   31.40
  -7   0  10  156.81   32.43
  -7   0 -10  212.10   33.94
   7   0 -10  191.68   33.83
   7   0 -11   19.06   15.10
  -7   0 -11    5.49    8.10
  -7   0  11    2.79   10.01
   7   0  11  -14.87   12.77
  -7   0 -12   35.70   18.25
   7   0 -12   35.98   20.86
   7   0  12   25.06   18.61
  -7   0  12   35.72   17.47
   7   0  13    1.65   10.42
   7   0 -13    3.25   12.62
   7   0 -14  144.36   34.02
   7   0  14  114.99   30.44
   7   0  15   -0.74   12.13
   7   0 -15    8.85   11.42
   7   0 -16    2.28   15.97
   7   0  16   -5.07   12.30
   7   0  17    6.16   18.11
   7   0 -17   -4.95   14.07
   7   0 -18   13.78   13.95
   7   0 -19  -16.62   19.25
   7   0 -20   91.42   35.68
  -7   0 -21  -14.40   17.00
   7   0 -21   28.82   21.79
   7   0 -22   82.47   34.50
  -7   0 -22   74.86   30.26
   7   0 -23  -18.58   11.98
  -7   0 -23   17.05   20.83
  -7   0 -24   -2.51   15.04
   8   0   0 6797.17  152.87
  -8   0   0 6784.05  169.58
  -8   0   1   13.11   11.10
  -8   0  -1   -0.56    7.19
   8   0  -1    1.42   10.60
   8   0   1   -3.09    9.07
   8   0  -2 1427.40   81.18
   8   0   2 1429.75   71.78
  -8   0  -2 1369.34   75.81
  -8   0   2 1413.74   79.28
  -8   0  -3    6.01    8.97
   8   0   3    1.36    7.21
  -8   0   3    3.35    8.38
   8   0  -3   -4.27    9.42
  -8   0   4  965.60   66.11
   8   0  -4  901.47   66.16
   8   0   4  874.83   58.48
  -8   0  -4  961.70   60.16
  -8   0   5    0.69    6.06
  -8   0  -5   10.50    9.21
   8   0  -5   12.78    9.67
   8   0   5   -5.01    9.49
  -8   0  -6 2535.72  103.92
   8   0   6 2544.53  106.78
   8   0  -6 2520.53  114.55
  -8   0   6 2597.59  114.12
  -8   0  -7   10.95   11.96
   8   0   7   -1.38    8.15
   8   0  -7    3.45   10.17
  -8   0   7   -1.57    8.24
  -8   0   8 2602.98  119.42
   8   0   8 2677.79  117.63
  -8   0  -8 2684.11  113.80
   8   0  -8 2861.27  127.16
  -8   0   9    3.97   10.37
  -8   0  -9   16.33   12.83
   8   0  -9   -0.07    9.17
   8   0   9   -1.04    9.61
   8   0  10  351.63   48.71
  -8   0  10  408.66   49.92
   8   0 -10  366.37   48.75
  -8   0 -10  404.29   47.47
  -8   0  11   -9.41   13.68
   8   0  11   -1.87   12.38
   8   0 -11   -3.74   14.80
  -8   0 -11   -2.57    8.62
   8   0  12 1042.72   91.10
  -8   0 -12  918.43   76.74
  -8   0  12 1038.90   84.57
   8   0 -12 1034.56   86.23
   8   0  13    4.86   11.74
   8   0 -13   -4.93   14.67
   8   0 -14 1415.81  107.69
   8   0  15  -15.23   19.34
   8   0 -15   11.24   10.90
   8   0 -16  519.23   68.87
   8   0  16  502.91   69.97
   8   0  17  -20.69   15.12
   8   0 -17    1.04   14.77
   8   0 -18  326.73   58.86
   8   0  18  343.34   61.92
   8   0 -19  -14.24   21.76
   8   0 -20  400.57   69.04
   8   0 -21  -12.65   19.20
   8   0 -22  341.46   64.91
  -8   0 -22  344.58   62.20
  -8   0 -23   20.28   17.33
   8   0 -23    8.25   16.03
  -8   0 -24  128.85   40.46
   9   0   0  175.53   32.00
  -9   0   0  114.13   28.51
   9   0  -1   -6.60    9.26
  -9   0  -1  -10.78   11.68
   9   0   1   -2.36    9.49
  -9   0   1   -5.00   10.41
  -9   0  -2   98.80   22.98
   9   0   2   63.13   19.11
  -9   0   2   48.24   19.43
   9   0  -2   47.59   18.14
  -9   0  -3   15.81   12.64
  -9   0   3    3.03   10.25
   9   0  -3   10.16   14.21
  -9   0  -3    2.89    7.68
   9   0   3    5.48    9.11
   9   0  -4   -2.41   11.33
  -9   0  -4    1.08    7.56
   9   0   4   -6.19   10.61
  -9   0   4   -3.75    9.32
  -9   0   5    6.41    7.36
  -9   0  -5   -5.71    9.55
   9   0   5    4.59    6.69
   9   0  -5   -5.24   12.96
  -9   0  -6   98.56   21.70
   9   0  -6  135.54   28.93
  -9   0   6  130.07   27.47
   9   0   6  151.99   28.57
   9   0  -7   -3.96    9.45
  -9   0   7   -1.24    6.69
  -9   0  -7   -1.64    8.14
   9   0   7    9.70    9.49
   9   0  -8  329.16   46.97
  -9   0   8  315.16   43.92
   9   0   8  292.72   40.21
  -9   0  -8  329.70   42.71
   9   0   9   29.30   14.95
  -9   0  -9   47.00   17.29
   9   0  -9   14.49   12.61
  -9   0   9   21.28   13.76
   9   0  10   13.67   12.28
   9   0 -10    3.52    9.83
  -9   0 -10   11.30    7.51
  -9   0  10   -0.80    7.67
   9   0  11    1.88   12.11
   9   0 -11   -2.74    9.79
  -9   0  11    5.79   10.26
  -9   0 -11  -26.35   13.98
   9   0 -12   27.09   15.95
   9   0  12   17.02   17.16
   9   0  13    0.30   15.38
   9   0 -13   21.98   17.42
   9   0 -14   12.50   13.88
   9   0  14   20.96   17.19
   9   0  15  -14.61   19.62
   9   0 -15  -13.01   17.89
   9   0 -16   21.75   15.66
   9   0  16   11.14   20.48
   9   0  17  -59.42   27.16
   9   0 -17    8.05   13.49
   9   0  18  101.50   37.35
   9   0 -18   86.33   32.50
   9   0  19  -13.92   12.05
   9   0 -19   73.15   34.27
   9   0 -20   21.74   22.08
   9   0 -21   20.63   19.01
   9   0 -22    3.52   12.71
  -9   0 -23  -18.79   27.00
  -9   0 -24    6.76   24.57
 -10   0   0 4803.29  160.81
  10   0   0 4384.04  139.08
 -10   0   1    1.97    9.84
  10   0   1   15.29   13.11
 -10   0  -1   39.63   16.80
 -10   0   2 2392.86  115.42
 -10   0  -2 2402.42  114.76
  10   0   2 2251.51  101.91
  10   0  -2 2511.25  119.84
  10   0  -3   -2.00   11.02
 -10   0   3    5.97    7.62
 -10   0  -3   14.20   12.77
  10   0   3    7.20   12.66
 -10   0   4 1033.44   78.12
 -10   0  -4 1073.10   72.35
  10   0  -4 1046.52   79.55
  10   0   4  989.57   69.17
 -10   0  -5    4.56   11.83
 -10   0   5   -8.11    9.64
  10   0  -5    5.83   13.40
  10   0   5    8.01   11.01
 -10   0   6 1268.74   87.69
  10   0  -6 1506.16   99.72
  10   0   6 1385.07   85.60
 -10   0  -6 1506.15   87.49
  10   0   7   17.96   13.65
 -10   0   7   24.92   14.47
 -10   0  -7    2.22   11.35
  10   0  -7   22.63   15.03
 -10   0  -8 2011.09  107.20
 -10   0   8 1912.80  112.20
  10   0  -8 1771.22  111.13
  10   0   8 1805.81  103.70
  10   0   9    9.94   12.14
  10   0  -9   14.81   12.22
 -10   0   9   22.45   16.58
 -10   0  -9   10.25   14.42
  10   0  10  657.64   69.71
 -10   0 -10  845.84   73.77
  10   0 -10  798.95   78.21
  10   0 -11   14.17   14.56
  10   0  11  -12.92   11.43
  10   0  12  200.35   42.09
  10   0 -12  177.28   39.35
  10   0 -13   -6.77   13.49
  10   0  13   10.95   16.25
  10   0  14  331.97   62.11
  10   0 -14  607.83   76.14
  10   0 -15  -14.08   22.70
  10   0  15   15.06   17.29
  10   0 -16  441.41   67.32
  10   0  16  376.71   67.37
  10   0 -17    3.37   12.00
  10   0  17    6.89   13.28
  10   0  18  221.71   52.23
  10   0 -18  265.24   54.50
  10   0  19   -7.24   14.21
  10   0 -19  -17.14   19.69
  10   0  20  158.75   46.64
  10   0 -20  178.45   49.02
  10   0 -21   10.87   19.94
 -10   0 -23   41.22   31.30
  11   0   0  157.21   30.92
 -11   0   0  160.75   33.64
 -11   0   1   11.82    9.90
 -11   0  -1    0.07    7.43
  11   0  -1    9.76   10.11
  11   0   1   12.40   15.92
 -11   0   2  459.70   55.83
  11   0   2  461.79   51.63
  11   0  -2  470.25   55.45
 -11   0  -2  378.25   50.48
  11   0   3    9.90    8.08
 -11   0   3    2.53    7.13
  11   0  -3   -4.85   10.74
 -11   0  -3   -1.70    9.16
  11   0   4   18.30   15.62
 -11   0  -4   17.00   13.03
 -11   0   4   44.63   18.72
  11   0  -4   34.00   17.53
  11   0  -5   -5.54   14.85
 -11   0  -5    6.60    8.87
  11   0   5   -4.55   10.00
 -11   0   5    2.45    7.38
 -11   0   6  144.91   32.09
 -11   0  -6  123.36   26.43
  11   0   6  146.16   28.33
  11   0  -6  117.11   29.46
  11   0   7   -1.14    8.35
  11   0  -7   -0.43   10.08
 -11   0  -7    3.03    6.51
 -11   0   7   -6.54   13.46
 -11   0  -8   14.70   12.92
 -11   0   8   -4.68   13.17
  11   0  -8   17.54   10.23
  11   0   8    8.76   10.47
 -11   0  -9   27.47   20.39
  11   0  -9   19.41   18.96
  11   0   9   23.65   19.70
  11   0  10  374.80   53.43
  11   0 -10  300.24   50.45
  11   0  11   13.13   16.95
  11   0 -11   51.68   26.24
  11   0 -12   -8.23   17.82
  11   0  12    3.15   13.57
  11   0  13   25.86   18.50
  11   0 -13   13.78   16.21
  11   0 -14  137.97   36.89
  11   0  14   55.22   27.64
  11   0  15   24.65   20.70
  11   0 -15   13.28   14.62
  11   0  16   12.47   14.35
  11   0 -16    7.61   14.40
  11   0  17    8.31   20.05
  11   0 -17  -10.92   11.32
  11   0 -18   51.22   24.97
  11   0  18   36.69   26.72
  11   0 -19    0.92   14.27
  11   0  19  -16.09   21.74
  11   0 -20  -10.28   18.57
  11   0  20   -3.48   14.61
  11   0 -21   -8.25   20.47
  12   0   0  668.52   59.56
 -12   0   0  667.16   66.97
  12   0   1    6.35   12.95
 -12   0   1   -0.56    7.78
 -12   0  -1    9.27   10.18
  12   0  -1    6.97   10.22
  12   0   2 1874.40  101.67
 -12   0  -2 1734.45  107.44
 -12   0   2 1754.71  108.25
  12   0   3   14.50   13.16
  12   0  -3    6.40   15.75
 -12   0   3   22.98   15.47
 -12   0  -3    0.31   10.40
  12   0  -4 2274.99  127.50
 -12   0  -4 2410.79  124.99
 -12   0   4 2448.13  128.68
  12   0   4 2434.63  117.07
 -12   0  -5    5.95   11.27
 -12   0   5   10.59   11.23
 -12   0  -5    4.08    8.96
  12   0   5   12.08   12.52
  12   0  -5   -8.11    9.81
  12   0   6 1048.19   79.92
  12   0  -6 1056.19   89.08
 -12   0   6 1066.60   87.18
 -12   0  -6  978.72   76.95
 -12   0  -7    5.95    8.21
  12   0  -7   -4.69   10.48
  12   0   7  -16.75   14.65
  12   0   8  879.22   76.66
 -12   0  -8 1043.17   82.29
  12   0  -8  950.52   86.76
  12   0  -9    3.73   13.36
  12   0   9    4.67   10.65
 -12   0  -9   13.78   13.00
  12   0 -10 1164.96  101.67
  12   0  10 1119.98   93.68
  12   0 -11  -13.52   19.60
  12   0  11   25.89   17.85
  12   0 -12  466.61   68.26
  12   0  12  390.43   57.92
  12   0 -13   -5.34   14.46
  12   0  13   21.81   14.09
  12   0  14  234.36   51.02
  12   0 -14  316.28   58.54
  12   0 -15  -13.74   21.67
  12   0  15   -7.09   20.07
  12   0 -16  364.31   66.18
  12   0  16  425.19   69.23
  12   0  17  -17.44   27.60
  12   0 -17   44.11   22.63
  12   0 -18  398.96   71.85
  12   0  18  257.95   56.36
  12   0  19  -17.07   23.43
  12   0 -19   -6.15   19.47
  12   0  20  146.71   49.15
  12   0 -20  191.58   51.21
 -13   0   0   21.35   13.87
  13   0   0   15.12   11.57
  13   0  -1  -12.04    9.44
 -13   0  -1   -4.98   12.49
  13   0   1   -7.25   13.27
 -13   0   1   -0.87    8.73
 -13   0  -2  309.70   48.83
  13   0  -2  316.78   44.08
  13   0   2  292.65   45.66
 -13   0   2  273.58   45.84
 -13   0   3    1.15    7.53
  13   0   3   -5.33   14.04
 -13   0  -3   -0.60    9.64
  13   0  -3   -8.17   10.90
 -13   0  -4    2.92   18.43
 -13   0   4   27.35   20.79
  13   0  -4    8.57   21.41
  13   0   4    0.22   11.51
  13   0   5   -4.22    8.07
  13   0  -5   -0.58   10.87
 -13   0  -5   -4.47   14.16
  13   0   6   22.35   15.31
  13   0  -6   -5.55   12.70
 -13   0  -6   -2.30    8.35
 -13   0  -7    2.22    8.43
  13   0  -7   19.66   19.13
  13   0  -8  202.86   43.75
  13   0   8  182.73   37.24
  13   0   9   23.83   18.03
  13   0  -9  -10.81   11.00
  13   0 -10  149.02   36.71
  13   0  10  111.12   33.12
  13   0  11   -9.42   11.76
  13   0 -11   29.75   18.17
  13   0 -12    0.37   16.43
  13   0  12    7.26   16.41
  13   0 -13   44.16   27.21
  13   0  13   11.33   14.53
  13   0 -14  -26.96   21.25
  13   0  14  -10.99   17.98
  13   0  15   15.96   21.99
  13   0 -15   -7.53   12.64
  13   0  16   47.77   28.60
  13   0 -16   -3.12   15.27
  13   0  17    7.47   20.24
  13   0 -17   -2.64   13.80
  13   0  18   66.15   32.28
  13   0 -18   24.53   27.38
  13   0  19   -0.17   21.58
  13   0 -19   31.31   30.52
  14   0   0  509.22   56.26
  14   0  -1   -3.54   12.85
  14   0   1   -0.70   14.40
  14   0   2  624.59   64.55
  14   0  -2  569.98   63.01
  14   0   3   18.10   13.53
  14   0   4  924.30   78.13
  14   0  -4  803.58   83.47
  14   0  -5   -4.16   12.64
  14   0   5   -4.24   12.00
  14   0   6 1086.62   88.05
  14   0  -6 1051.62   97.69
  14   0   7   42.92   21.35
  14   0  -7  -16.94   20.56
  14   0  -8  918.77   93.83
  14   0   8  937.15   85.98
  14   0  -9  -11.73   17.10
  14   0   9   20.64   15.93
  14   0 -10  633.28   81.84
  14   0  10  635.12   74.31
  14   0 -11    2.78   20.66
  14   0  11   26.65   15.78
  14   0 -12  762.21   92.98
  14   0  12  847.15   90.15
  14   0  13   -0.25   13.71
  14   0 -13  -16.06   18.00
  14   0  14  293.92   60.56
  14   0 -14  360.12   66.00
  14   0  15  -12.32   12.27
  14   0 -15   -3.30   15.37
  14   0  16  198.41   48.83
  14   0 -16  378.37   71.23
  14   0 -17   19.36   24.75
  14   0  17  -35.81   22.16
  14   0  18  200.72   54.94
  14   0 -18  351.03   72.11
  14   0  19   49.33   24.90
  15   0   0   39.68   18.94
  15   0  -1    8.22   13.68
  15   0   1   19.83   14.18
  15   0  -2   52.74   22.79
  15   0   2   70.33   25.07
  15   0  -3    7.35   12.94
  15   0   3  -10.47   18.39
  15   0   4    3.41    8.58
  15   0   5   -8.63   14.25
  15   0  -5  -19.09   22.51
  15   0   6  188.40   39.14
  15   0  -6  129.29   34.92
  15   0  -7   11.54   18.55
  15   0   7   -0.38   14.17
  15   0   8   19.42   17.65
  15   0  -8   59.64   27.53
  15   0  -9    0.25   11.65
  15   0   9   -7.59   12.67
  15   0 -10   49.61   23.45
  15   0  10    5.92   14.44
  15   0 -11   -5.82   18.64
  15   0  11    3.64   14.60
  15   0 -12   29.34   22.28
  15   0  12   30.38   25.48
  15   0 -13   19.41   24.21
  15   0  13   27.14   21.29
  15   0 -14   34.16   24.42
  15   0  14   53.94   24.56
  15   0 -15   46.94   34.95
  15   0  15   35.22   30.75
  15   0  16  -48.36   27.32
  15   0 -16   -1.98   15.51
  15   0 -17  -41.39   36.87
  15   0  17  -33.37   24.12
  15   0  18   -6.60   19.91
  16   0   0  950.51   83.75
  16   0  -1   10.65   11.61
  16   0   1    0.36    9.14
  16   0   2  271.67   46.10
  16   0  -2  331.05   50.69
  16   0   3    1.57    9.62
  16   0  -3  -12.84   15.44
  16   0   4  210.21   39.92
  16   0   5   10.63   15.35
  16   0  -5  -11.26   13.45
  16   0  -6 1042.76  103.37
  16   0   6 1105.65   94.61
  16   0  -7  -13.71   20.33
  16   0   7    2.14   15.64
  16   0  -8 1105.42  107.81
  16   0   8 1014.25   94.22
  16   0  -9    2.29   12.82
  16   0   9   40.13   28.35
  16   0 -10  353.35   64.51
  16   0  10  258.87   50.83
  16   0  11  -22.46   20.42
  16   0 -11   31.87   28.16
  16   0  12  555.09   79.23
  16   0 -12  419.65   75.06
  16   0  13   19.88   21.98
  16   0 -13  -25.85   26.13
  16   0 -14  683.32   97.48
  16   0  14  679.95   92.21
  16   0  15  -31.50   20.42
  16   0 -15   15.85   17.81
  16   0 -16  399.72   76.36
  16   0  16  224.95   62.06
  16   0  17  -11.97   17.50
  17   0   0   21.37   17.57
  17   0  -1   11.34   15.10
  17   0   1  -13.84   14.96
  17   0  -2   92.17   29.40
  17   0   2   31.58   21.99
  17   0  -3   10.62   13.71
  17   0   3    3.87   13.20
  17   0   4   79.48   26.39
  17   0  -4   48.85   22.66
  17   0   5   -8.25   11.55
  17   0  -6   43.96   27.39
  17   0   6   -4.95   12.44
  17   0   7   -5.77   17.68
  17   0  -7    7.63   12.17
  17   0   8  134.05   36.77
  17   0  -8  101.04   36.21
  17   0   9    8.43   13.01
  17   0  -9  -10.84   21.14
  17   0  10   61.01   28.76
  17   0 -10   15.23   17.58
  17   0 -11   -4.60   18.72
  17   0  11  -11.19   22.95
  17   0  12   18.54   17.19
  17   0 -12   -1.28   20.07
  17   0 -13   -0.99   19.50
  17   0  13  -11.51   18.99
  17   0 -14    2.23   13.66
  17   0  14  -27.28   22.74
  17   0 -15   75.45   36.61
  17   0  15   61.86   34.24
  17   0  16  -25.21   26.70
  18   0   0  572.10   70.91
  18   0  -1  -10.65   17.11
  18   0   1   14.07   10.33
  18   0   2  389.37   58.67
  18   0  -2  470.40   64.50
  18   0  -3    4.79   11.59
  18   0   3   -1.38   10.92
  18   0  -4  325.20   56.08
  18   0   4  285.50   51.72
  18   0  -5   12.67   10.27
  18   0   5  -14.23   18.10
  18   0   6  309.37   55.43
  18   0   7   -0.81   12.36
  18   0  -7    0.71   12.15
  18   0  -8  521.40   81.85
  18   0   8  515.65   71.47
  18   0   9   -2.86   21.27
  18   0  -9    3.48   22.38
  18   0  10  367.66   63.11
  18   0 -10  459.17   79.42
  18   0  11   20.05   20.87
  18   0 -11   11.83   19.58
  18   0  12  189.96   51.46
  18   0 -12  170.27   50.01
  18   0  13   40.26   30.23
  18   0 -13   18.17   16.67
  18   0 -14  310.86   69.21
  18   0  14  298.41   66.83
  18   0  15    7.84   14.47
  18   0  16  313.86   69.40
  19   0   0   -4.56    9.62
  19   0  -1   -9.68   19.00
  19   0   1  -15.30   21.99
  19   0   2   16.83   13.92
  19   0  -2   42.07   21.57
  19   0  -3    9.40   13.42
  19   0   3  -13.19   18.26
  19   0   4   -2.08   13.48
  19   0  -4   -8.63   19.14
  19   0  -5   13.75   10.91
  19   0   5   40.61   23.51
  19   0   6   46.43   25.95
  19   0   7    4.93   12.00
  19   0   8   22.66   19.97
  19   0  -8   -7.31   14.21
  19   0   9   -0.40   11.80
  19   0  -9   -3.84   15.67
  19   0  10    3.99   13.42
  19   0 -10  -72.93   33.05
  19   0  11  -19.86   18.80
  19   0 -11   60.53   36.02
  19   0  12   46.74   34.24
  19   0 -12  -18.78   23.03
  19   0  13    9.06   12.70
  19   0  14    6.17   25.81
  19   0  15   26.16   27.62
  20   0   0  330.71   56.32
  20   0  -1  -13.15   15.52
  20   0   1  -22.42   24.12
  20   0   2  386.61   62.76
  20   0  -2  450.75   66.69
  20   0   3   18.04   19.76
  20   0  -3  -27.78   21.48
  20   0   4  694.77   84.02
  20   0  -4  631.41   79.24
  20   0   5  -15.82   14.95
  20   0  -5  -43.55   23.48
  20   0   6  205.44   48.26
  20   0  -6  183.37   42.71
  20   0   7   15.53   13.91
  20   0   8  140.52   37.84
  20   0   9   -5.43   16.94
  20   0  10  221.18   49.40
  20   0 -10  315.39   68.89
  20   0  11   28.43   18.82
  20   0  12  165.98   48.24
  20   0  13  -26.03   25.71
  21   0   0  -13.39   21.72
  21   0  -1   38.47   26.84
  21   0   1   11.00   12.50
  21   0   2  191.52   46.67
  21   0  -2  128.52   38.53
  21   0   3  -11.33   13.38
  21   0  -3  -12.38   18.51
  21   0  -4   34.63   23.73
  21   0   4   99.03   36.32
  21   0   5    5.03   15.77
  21   0  -5    8.42   16.84
  21   0  -6  136.20   39.01
  21   0   6   94.14   35.34
  21   0   7   -3.18   17.09
  21   0  -7   -7.79   13.54
  21   0   8   12.26   15.12
  21   0   9   20.29   21.67
  21   0  10   71.12   32.67
  21   0  11   20.24   23.58
  21   0  12   28.75   24.96
  22   0   0  351.92   63.47
  22   0  -1  -58.08   27.08
  22   0   1    0.67   12.66
  22   0   2  325.33   60.67
  22   0  -2  375.52   65.70
  22   0   3  -46.14   24.46
  22   0  -3  -44.89   27.36
  22   0  -4  346.61   61.82
  22   0   4  426.17   68.78
  22   0  -5  -60.61   28.26
  22   0   5   -0.14   17.46
  22   0   6  227.83   52.10
  22   0  -6  264.27   56.29
  22   0   7   -6.15   13.57
  22   0  -7   -2.64   12.03
  22   0  -8  113.57   40.32
  22   0   8   84.55   33.43
  22   0  -9  -24.92   20.74
  22   0   9   38.64   19.66
  22   0  10   78.25   33.18
  22   0  11  -14.23   16.76
  23   0   0   27.84   20.81
  23   0  -1   15.99   19.07
  23   0   1   43.89   23.16
  23   0   2   39.72   24.12
  23   0  -2   27.15   27.40
  23   0  -3   14.88   15.94
  23   0   3   23.47   20.20
  23   0   4  -36.19   24.81
  23   0  -4   16.74   24.92
  23   0   5    5.91   15.24
  23   0  -5  -12.70   10.44
  23   0   6   29.88   23.66
  23   0  -6   12.67   16.60
  23   0  -7   -9.07   12.25
  23   0   7   -0.15   15.74
  23   0  -8    3.95   15.89
  23   0   8   45.08   26.52
  23   0   9    2.77   22.18
  23   0  -9   56.76   29.24
  24   0   0  192.64   49.59
  24   0   1   23.76   22.18
  24   0  -1   -1.95   13.87
  24   0   2  231.46   53.52
  24   0  -2  170.75   45.31
  24   0   3   -0.46   13.70
  24   0  -3   21.39   16.04
  24   0  -4  186.52   48.39
  24   0   4  161.78   43.30
  24   0  -5    3.22   11.57
  24   0   5    6.05   13.83
  24   0  -6  197.12   51.23
  24   0   6  136.50   41.77
  24   0  -7  -25.61   19.84
   0  -1  -2    3.80    3.34
   0   1   2    2.38    3.27
   0   1   3    5.09    3.08
   0   1   3    8.54    6.63
   0  -1  -3    7.89    3.54
   0  -1  -3   -2.39    4.89
   0  -1  -4    0.01    3.39
   0  -1  -4    0.57    5.18
   0   1   4    6.36    6.05
   0  -1  -5    0.25    6.01
   0  -1  -5    7.68    5.36
   0   1   5   11.69    8.54
   0   1  -6   12.72    8.70
   0   1   6    5.85    9.57
   0  -1  -6   11.72    8.36
   0  -1  -6    1.15    4.78
   0  -1  -7   18.84   12.59
   0  -1  -7    9.24    6.99
   0   1   7   26.13   11.11
   0   1  -7    6.48    9.47
   0  -1  -8    5.96    9.77
   0   1   8   -7.77    7.93
   0  -1  -8   -0.47    6.42
   0   1  -8    8.75    8.15
   0   1   9   13.36   11.18
   0  -1  -9    3.65    9.45
   0   1  -9   17.32   11.72
   0  -1  -9    4.99    7.19
   0   1  -9   10.79   10.35
   0   1 -10    1.78    6.68
   0  -1 -10    2.57   11.08
   0  -1 -10    1.07    6.69
   0   1 -10   -3.92    7.96
   0  -1 -11   21.02   11.69
   0  -1 -11   12.14   12.04
   0   1 -11   -5.94    7.89
   0   1 -11    3.72    9.98
   0   1 -12   -2.35   11.60
   0  -1 -12    4.22    6.31
   0  -1 -12   10.10    8.11
   0   1 -12   12.77    8.76
   0  -1 -13    1.72    7.23
   0  -1 -13    5.48    8.45
   0   1 -13    4.68    8.03
   0   1 -13   17.74   12.40
   0   1 -14  -13.84   12.22
   0  -1 -14   -0.38    7.42
   0   1 -15   19.76   19.37
   0  -1 -15   11.17   12.02
   0   1 -16    5.55   10.20
   0  -1 -16   12.73   10.19
   0   1 -17    8.75   10.90
   0  -1 -17    9.23    8.49
   0   1 -18   -3.60   17.81
   0  -1 -18    3.89   13.38
   0   1 -19   20.92   17.42
   0  -1 -19   13.65    9.02
   0  -1 -20   -4.02    9.71
   0   1 -20    2.02   14.53
   0  -1 -21   -4.32   20.61
   0   1 -21  -16.33   19.91
   0   1 -22  -13.58   21.32
   0  -1 -22   28.06   19.38
   0  -1 -23  -16.29   20.41
   0   1 -23  -41.22   28.28
   0  -1 -24  -68.01   28.65
   0   1 -24   -8.88   21.99
   0  -1 -25   -7.47   22.95
  -1   1   1 5225.89   63.47
  -1  -1  -2  223.80   17.49
  -1   1   2  403.43   18.72
   1   1  -2  425.52   23.10
   1   1   2  405.95   23.93
  -1  -1  -3 1839.83   53.53
   1  -1  -3 1913.93   50.37
   1  -1  -3 1792.92   45.05
  -1   1   3 1928.03   50.33
  -1   1   3 1830.68   43.55
  -1   1  -3 1903.91   50.78
   1   1  -3 1928.54   54.99
   1   1   3 1839.76   54.11
   1  -1  -4  968.31   41.57
   1   1  -4 1034.62   44.83
   1  -1  -4 1043.05   37.47
  -1  -1  -4  997.79   44.01
  -1   1   4 1090.25   43.25
   1   1   4 1065.57   46.48
  -1   1   4  993.90   36.30
  -1   1   5 1161.69   43.99
   1   1  -5 1203.41   53.44
   1  -1  -5 1153.58   50.65
   1   1   5 1221.79   56.06
  -1  -1  -5 1186.33   52.60
  -1   1   5 1256.49   51.84
   1  -1  -5 1200.54   45.25
  -1  -1  -6 1549.11   66.80
  -1   1   6 1558.11   55.49
   1   1   6 1626.51   70.54
   1   1  -6 1679.46   67.06
   1  -1  -6 1605.20   57.70
  -1   1  -6 1589.21   65.79
   1  -1  -6 1657.10   69.10
   1   1  -7 2826.19   95.63
   1  -1  -7 3091.11   98.85
  -1  -1  -7 3009.71   98.51
   1  -1  -7 2912.53   84.93
   1   1   7 3091.39  101.84
  -1  -1  -8  180.65   26.75
   1   1  -8  206.27   28.29
  -1  -1  -8  169.12   21.56
   1  -1  -8  184.96   28.31
  -1   1  -8  181.42   26.87
   1   1   8  176.10   26.43
   1  -1  -8  188.45   23.81
  -1   1  -9 2561.10  102.12
   1  -1  -9 2357.99   87.09
   1   1  -9 2447.19  101.49
  -1  -1  -9 2412.22   99.88
   1  -1  -9 2268.38   97.05
   1   1   9 2336.20  100.17
  -1  -1  -9 2666.24   86.46
   1   1  -9 2303.31   94.91
  -1   1 -10   17.43   18.55
   1   1 -10   44.01   18.95
  -1  -1 -10   84.19   19.24
   1   1 -10   50.39   15.35
   1  -1 -10   37.37   17.93
   1   1  10   53.73   21.14
  -1  -1 -10   26.03   19.36
   1  -1 -10   39.13   18.50
   1  -1 -11 1088.81   67.65
   1   1  11 1134.66   78.89
   1  -1 -11 1170.76   77.58
  -1  -1 -11 1082.66   64.64
   1   1 -11 1210.35   80.73
   1   1 -11 1164.64   74.75
  -1   1 -11 1189.42   80.49
  -1  -1 -11 1167.58   77.99
  -1   1 -12  135.81   31.25
   1   1 -12  138.51   30.53
   1  -1 -12   97.26   25.99
  -1  -1 -12  110.38   23.10
   1   1 -12  138.52   31.31
   1  -1 -12  140.58   26.70
  -1   1 -12  121.03   26.30
  -1  -1 -12  150.73   30.19
   1   1 -13 1066.68   77.59
  -1   1 -13 1049.43   79.56
   1  -1 -13  996.41   70.07
  -1  -1 -13 1003.59   78.75
  -1  -1 -13  966.71   66.52
   1   1 -13  959.19   80.33
  -1   1 -13  898.33   69.03
   1  -1 -13  934.17   75.42
  -1   1 -14   37.06   19.32
   1  -1 -14   33.57   18.92
  -1  -1 -14   40.83   17.86
   1   1 -14   51.50   20.95
   1  -1 -14   23.13   17.55
  -1  -1 -15  947.20   73.44
   1  -1 -15 1027.69   78.42
   1   1 -15  842.25   76.02
  -1   1 -15  838.48   75.33
   1  -1 -16   63.59   23.07
  -1  -1 -16   52.14   19.87
   1   1 -16   52.32   23.37
  -1   1 -16   49.23   23.84
  -1   1 -17  688.43   71.71
   1  -1 -17  672.55   68.69
   1   1 -17  822.20   78.99
  -1  -1 -17  690.41   68.06
   1   1 -18   26.28   18.43
  -1   1 -18   44.15   22.65
   1  -1 -18   45.95   20.23
  -1  -1 -18   10.72   10.16
   1  -1 -19  382.94   56.58
  -1   1 -19  444.11   62.74
   1   1 -19  491.07   68.36
  -1  -1 -19  445.07   60.00
   1  -1 -20  157.76   38.40
  -1   1 -20  239.25   49.72
  -1  -1 -20  188.27   40.88
   1   1 -20  197.86   44.35
   1   1 -21  336.68   58.22
  -1  -1 -21  355.86   57.63
   1  -1 -21  315.75   55.31
  -1   1 -21  261.80   52.56
   1  -1 -22   42.75   25.57
   1   1 -22   38.58   23.23
  -1  -1 -22   20.05   16.80
  -1   1 -22   57.87   29.63
  -1   1 -23  216.04   52.67
  -1  -1 -23  244.25   51.49
   1   1 -23  229.08   53.27
   1  -1 -23  279.59   54.91
   1  -1 -24   79.22   34.71
   1   1 -24   42.96   25.08
  -1   1 -24   64.78   33.03
  -1  -1 -24   33.14   17.38
   1  -1 -25  261.89   58.16
  -1  -1 -25  202.61   50.39
   2   1   0   24.67    6.20
  -2  -1  -1   25.38    5.46
  -2   1   1   76.95   11.56
   2   1   1   67.77    7.97
   2   1  -1   51.37    8.22
  -2  -1   1   19.93    5.91
   2   1   1   58.12   10.38
  -2  -1  -1   51.42    9.73
  -2   1  -2 2748.68   50.70
   2   1   2 2629.16   64.47
   2  -1  -2 2684.35   61.35
   2   1  -2 2872.98   64.10
  -2  -1  -2 2596.49   63.97
  -2   1   2 2629.51   60.31
  -2  -1   2 2587.15   61.23
  -2   1  -3   13.22    4.78
  -2   1   3   18.03    6.65
   2  -1   3    9.09    6.17
   2   1   3   16.54    7.46
   2   1  -3   12.27    6.46
   2  -1  -3   24.90    7.18
  -2  -1  -3   23.59    8.11
  -2  -1   3   24.01    7.18
   2  -1  -3   18.02    6.31
   2  -1  -4 1087.74   43.48
   2   1  -4 1068.12   49.08
  -2  -1   4 1011.01   47.81
   2  -1   4 1014.11   45.28
  -2   1  -4 1056.48   44.75
   2  -1  -4 1027.09   43.34
   2   1   4 1160.01   50.69
  -2  -1  -4 1129.12   49.13
  -2   1   4 1055.69   42.45
   2  -1   5  237.02   25.05
   2   1  -5  239.17   25.20
  -2  -1  -5  259.61   26.02
   2  -1  -5  366.40   28.61
   2  -1  -5  310.80   25.54
  -2   1   5  281.55   23.64
   2   1   5  259.91   26.50
  -2   1  -5  316.49   27.21
  -2  -1   5  253.45   25.44
   2   1  -6 2741.03   88.65
   2  -1   6 2664.43   86.80
  -2   1  -6 2676.00   85.17
  -2  -1  -6 2754.75   88.48
  -2   1   6 2739.28   78.23
   2  -1  -6 2764.09   80.01
   2  -1  -6 2816.47   86.67
   2  -1  -7   18.31    9.56
   2   1   7   32.34   12.56
  -2  -1  -7   27.83   11.90
  -2   1  -7   38.22   12.21
   2  -1  -7   38.96   12.22
  -2   1   7   19.40    8.48
   2   1  -7   21.49    9.95
   2  -1  -8    7.75    8.52
   2   1  -8    9.47    9.17
  -2   1   8    9.19    6.79
   2  -1  -8    1.25    5.63
  -2  -1  -8   20.16   11.07
  -2   1  -8   17.26    9.92
   2   1   8   11.97   11.76
  -2   1  -9   99.50   21.03
   2  -1  -9  111.86   22.11
   2   1  -9  100.10   20.74
   2  -1  -9   99.36   19.49
   2   1   9  133.77   26.64
  -2  -1  -9  110.28   22.21
   2   1  10   66.28   20.11
  -2  -1 -10   57.58   17.00
  -2   1 -10   74.03   19.47
   2   1 -10   70.78   18.35
   2  -1 -10   79.72   18.13
   2   1 -10   55.57   18.35
   2  -1 -10   72.94   18.18
   2   1  11   97.71   24.93
   2  -1 -11  104.88   24.38
  -2  -1 -11   80.67   20.36
   2   1 -11  114.75   25.61
   2  -1 -11   92.69   21.72
  -2   1 -11  116.85   25.14
   2   1 -11  143.26   27.00
   2   1  12  297.26   44.04
  -2  -1 -12  255.04   37.90
   2   1 -12  243.09   36.54
   2  -1 -12  238.15   33.88
  -2  -1 -12  311.80   36.10
  -2   1 -12  340.97   44.35
   2   1 -12  313.36   43.22
   2  -1 -12  271.93   40.27
  -2  -1 -13   -0.05    7.43
  -2  -1 -13    8.85    7.51
   2  -1 -13    3.24   11.38
  -2   1 -13    3.62    8.37
   2   1  13    8.23   10.03
   2   1 -13    0.56   10.06
   2   1 -13    2.39   11.16
   2  -1 -13   11.67   12.15
  -2  -1 -14    6.76    9.32
   2  -1 -14    8.98    9.13
   2   1 -14   10.87   13.17
   2  -1 -14    9.42    9.65
   2  -1 -15   10.82   16.03
  -2   1 -15   19.28   14.80
   2   1 -15   14.44   14.38
  -2  -1 -15   12.16   11.06
  -2  -1 -16   85.60   21.56
   2  -1 -16   60.91   21.92
  -2   1 -16   61.51   21.16
   2   1 -16   50.33   21.06
  -2   1 -17   12.22   11.99
   2   1 -17    5.30   11.91
   2  -1 -17   16.11   15.04
  -2  -1 -17   12.46    9.27
  -2   1 -18   28.35   16.43
   2   1 -18   17.82   11.73
   2  -1 -18   22.50   12.63
  -2  -1 -18   52.91   19.42
  -2  -1 -19   -2.51   10.73
   2  -1 -19   -1.71   14.40
   2   1 -19   24.23   17.73
  -2   1 -19   40.81   24.09
  -2  -1 -20   30.90   18.14
   2   1 -20   37.92   22.71
  -2   1 -20   12.28   12.50
   2  -1 -20    5.17   18.35
  -2   1 -21    0.12   11.64
  -2  -1 -21  -29.61   18.83
   2  -1 -21   -0.46   11.68
  -2   1 -22   12.30   17.14
   2  -1 -22   29.20   20.35
   2   1 -22   -8.27   20.34
  -2  -1 -22    8.32   14.35
   2   1 -23   17.55   14.48
   2  -1 -23  -12.02   17.08
   2  -1 -24   22.18   20.47
   2   1 -24   -1.05   13.63
  -2   1 -24  -13.05   20.44
  -2  -1 -24   -8.45   19.07
   2  -1 -25   45.10   29.60
  -2  -1 -25   41.94   27.30
   3   1   0   21.84    8.16
  -3  -1   0   16.69    7.24
   3  -1   0   15.93    4.51
   3  -1   1 3773.42   56.04
  -3   1   1 3798.78   82.63
   3   1   1 3704.83   83.94
   3   1   1 3774.50   70.73
  -3  -1  -1 3576.66   70.78
  -3  -1   1 3463.22   73.63
   3   1  -1 3724.55   77.86
  -3  -1  -1 3612.81   81.15
  -3   1  -1 3481.66   54.25
  -3  -1  -2  313.18   25.47
  -3  -1   2  310.59   23.99
  -3   1  -2  286.56   18.34
  -3   1   2  302.22   25.05
   3  -1  -2  334.12   27.21
   3   1  -2  324.34   24.53
   3  -1   2  289.48   18.79
   3   1   2  331.42   26.79
   3   1   3 2705.93   79.64
  -3  -1  -3 2719.60   76.95
   3  -1  -3 2734.58   78.17
  -3   1  -3 2685.22   63.28
  -3  -1   3 2643.36   74.00
  -3   1   3 2693.01   73.04
   3   1  -3 2830.73   76.78
   3  -1  -4  184.24   21.30
  -3   1  -4  145.68   17.13
   3   1   4  163.11   21.83
  -3   1   4  164.45   19.55
  -3  -1   4  158.86   20.58
   3  -1   4   77.22   18.92
   3   1  -4  171.89   21.38
  -3  -1  -4  171.02   21.59
  -3  -1  -5 2259.46   78.66
  -3   1  -5 2174.17   71.63
   3   1   5 2137.59   79.73
   3   1  -5 2282.40   79.53
  -3  -1   5 2099.29   75.67
  -3   1   5 2161.33   71.67
   3  -1  -5 2090.84   71.35
   3  -1  -6  143.58   21.05
  -3  -1   6  178.29   24.21
   3  -1   6  146.50   22.53
  -3   1  -6  182.13   23.21
  -3   1   6  172.24   22.12
   3   1  -6  165.95   24.18
  -3  -1  -6  157.50   24.06
   3   1   6  141.66   24.22
   3  -1  -6  156.54   22.10
   3  -1  -7 1908.75   77.15
  -3   1   7 1831.39   74.27
   3   1  -7 1843.89   81.66
  -3  -1  -7 1939.41   82.56
   3  -1  -7 1973.10   79.52
  -3   1  -7 1918.96   77.57
   3   1   7 1929.54   85.21
  -3  -1   7 2001.44   82.43
  -3   1   8  247.82   28.76
   3   1  -8  315.24   35.48
   3  -1   8  298.67   34.31
  -3   1  -8  290.84   32.88
   3  -1  -8  270.12   31.88
   3   1   8  272.66   35.20
  -3  -1  -8  246.28   31.31
   3  -1  -8  274.76   30.78
   3  -1  -9 2102.53   88.81
  -3  -1  -9 2166.62   95.89
   3   1  -9 2232.03   98.11
  -3   1  -9 2322.16   97.90
   3  -1   9 2093.07   95.11
   3   1   9 2402.34  107.82
   3  -1  -9 2348.90   98.96
  -3   1   9 2040.65   85.85
  -3   1  10  388.57   39.78
   3   1  10  434.59   49.58
   3  -1 -10  429.10   45.19
  -3   1 -10  395.15   43.58
   3   1 -10  392.58   43.86
  -3  -1 -10  456.82   47.24
   3  -1 -10  388.86   40.64
   3  -1 -11 1411.62   80.45
   3   1  11 1438.47   91.10
  -3   1 -11 1538.68   88.64
  -3  -1 -11 1484.13   89.43
   3  -1 -11 1562.40   90.50
   3   1 -11 1386.50   86.63
  -3  -1 -12   12.38   13.64
  -3   1 -12   32.54   17.09
   3   1 -12   25.60   20.98
   3   1 -12   31.86   15.08
   3   1  12   36.56   18.43
   3  -1 -12   14.77    9.81
   3  -1 -12   22.18   18.30
   3   1 -13 1252.39   90.42
   3   1 -13 1183.68   84.25
  -3  -1 -13 1371.74   92.17
  -3   1 -13 1345.27   90.81
   3  -1 -13 1194.18   80.49
   3   1  13 1258.04   91.97
   3  -1 -13 1347.50   91.97
   3   1  14  115.60   34.49
  -3  -1 -14  146.81   27.36
   3  -1 -14  148.60   32.48
   3   1 -14  173.64   35.51
   3  -1 -15  907.94   77.46
  -3  -1 -15  927.16   71.70
   3   1  15  888.05   87.60
   3   1 -15  936.20   81.53
  -3  -1 -16  313.10   44.91
   3   1 -16  294.56   47.53
   3  -1 -16  274.75   44.94
   3   1 -17  676.87   73.68
  -3  -1 -17  750.13   70.03
   3  -1 -17  773.61   76.29
  -3   1 -17  740.09   73.19
  -3   1 -18   67.49   27.11
   3  -1 -18   63.41   23.82
  -3  -1 -18   85.16   27.43
   3   1 -18   54.82   26.42
  -3  -1 -19  449.78   60.18
   3  -1 -19  441.52   61.30
   3   1 -19  402.73   62.27
  -3   1 -19  373.86   57.05
  -3  -1 -20   14.50   16.15
   3  -1 -20   23.29   20.12
  -3   1 -20   20.15   19.57
   3   1 -20   13.64   15.07
  -3   1 -21  378.39   62.29
   3  -1 -21  300.42   54.88
  -3  -1 -21  392.05   59.70
   3   1 -21  461.82   69.70
  -3  -1 -22  134.47   36.96
  -3   1 -22  130.64   40.53
   3  -1 -22   88.02   32.72
   3   1 -22   84.35   33.59
  -3   1 -23  222.45   51.13
  -3  -1 -23  221.96   48.87
   3  -1 -23  165.30   45.33
   3   1 -23  268.51   57.12
  -3   1 -24    7.85   14.22
   3   1 -24   64.42   29.27
   3  -1 -24   52.38   24.50
  -3  -1 -24   72.49   28.70
   3  -1 -25  237.97   54.96
  -3  -1 -25  166.50   45.16
   4   1   0   -1.55    5.51
   4  -1   0   -0.81    4.30
  -4  -1   0   -3.48    5.37
   4   1   1   24.53   11.35
  -4  -1   1   10.27    7.24
  -4   1   1   23.84   10.35
  -4  -1  -1   20.20    8.94
   4   1  -1    6.52    6.25
   4   1   1    9.52    6.98
  -4   1  -1    8.72    4.56
   4  -1   1    8.49    4.47
   4   1  -2   84.89   15.34
  -4  -1  -2   57.36   11.99
   4   1   2   80.13   14.84
  -4  -1   2   93.38   15.08
  -4  -1  -2   82.19   13.02
  -4   1   2   67.21   14.38
   4  -1   2   95.34   12.61
  -4   1  -2   89.95   11.88
   4  -1  -2   82.93   16.84
  -4   1   3   76.06   15.32
   4  -1   3   85.35   13.07
  -4   1  -3   89.01   13.23
  -4  -1  -3  113.64   19.12
   4  -1  -3   91.44   18.81
   4   1  -3  100.96   16.92
  -4  -1   3   73.30   16.40
   4   1   3   74.80   16.01
  -4   1  -4  410.72   29.23
   4   1  -4  435.42   35.59
  -4  -1   4  404.96   34.62
  -4   1   4  438.84   35.11
   4  -1  -4  448.92   35.45
  -4  -1  -4  431.72   35.03
   4  -1   4  455.40   31.99
   4   1   4  397.14   35.36
   4   1   5    8.00    6.86
   4  -1  -5   -2.12    5.54
  -4  -1  -5    3.53    7.70
   4  -1   5   12.61    7.18
  -4   1  -5    6.39    6.56
  -4   1   5    9.21    9.05
   4   1  -5    5.35    6.59
  -4  -1   5   10.38    8.90
   4   1  -6  354.07   34.95
  -4   1  -6  364.72   32.07
  -4  -1  -6  306.60   32.95
   4  -1   6  275.50   31.83
  -4   1   6  357.83   33.33
   4   1   6  325.55   34.75
  -4  -1   6  327.84   33.30
   4  -1  -6  356.04   33.29
  -4   1  -7   29.20   11.51
  -4  -1  -7   48.75   15.81
  -4  -1   7   27.48   12.55
   4  -1  -7   33.60   12.22
   4  -1   7   44.36   14.68
  -4   1   7   61.35   14.80
   4   1   7   35.95   14.90
   4   1  -7   60.95   17.71
   4   1  -8   87.63   20.87
   4  -1  -8   59.24   15.38
   4  -1  -8   77.12   18.09
  -4  -1  -8   77.94   19.39
   4  -1   8   69.84   19.91
  -4  -1   8   67.04   18.10
  -4   1   8   38.77   12.01
  -4   1  -8   62.69   15.88
   4   1   8   73.97   20.43
   4  -1  -9   50.98   16.39
   4  -1  -9   57.98   17.40
  -4  -1   9   48.95   17.51
  -4   1   9   46.48   14.68
  -4  -1  -9   64.95   17.70
   4  -1   9   58.76   19.97
   4   1  -9   59.77   17.41
  -4   1  -9   51.36   15.64
   4   1   9   41.27   16.27
   4   1 -10   12.67   11.14
   4  -1  10    1.33    8.79
   4  -1 -10    6.33   10.04
  -4   1  10    5.95    8.23
  -4  -1 -10    3.25    7.20
  -4   1 -10    7.14    9.75
   4   1  10   10.23   10.49
   4  -1 -10   15.26   11.95
   4   1 -11    2.46    9.25
   4  -1 -11   11.49   11.44
  -4  -1 -11    5.89   10.03
  -4   1 -11   -3.30    9.59
   4  -1 -11    8.56   11.14
  -4   1  11    1.36    9.26
   4   1  11   16.54   12.30
   4  -1  11    7.54   11.84
  -4  -1 -12   13.27   11.06
   4   1 -12   13.52   11.49
  -4   1  12   17.96   10.10
   4  -1 -12   33.44   17.20
   4   1  12   18.62   15.11
   4  -1 -12   20.23    8.82
  -4   1 -12   10.78    9.80
   4   1 -13    1.61   11.52
   4  -1 -13   34.33   17.37
   4   1  13   -3.73   10.28
   4  -1 -13   33.21   16.22
  -4   1 -13   -3.61   10.05
  -4  -1 -13    0.69    8.80
   4   1 -13   -6.65   14.62
   4   1  14    9.67   10.59
   4   1 -14   40.55   16.81
   4  -1 -14   14.23   14.53
   4   1 -15   18.85   18.75
   4  -1 -15   -9.84   15.82
   4   1  15   11.85   14.90
   4  -1 -16   -9.10   15.69
  -4  -1 -16    2.12    8.40
   4   1  16    1.58   14.76
   4   1 -16   11.64    9.99
  -4  -1 -17   -3.45   10.44
   4  -1 -17   14.59   13.96
   4   1 -17   24.60   12.85
  -4   1 -18   25.03   16.61
   4   1 -18   40.39   21.78
   4  -1 -18   35.75   20.08
  -4  -1 -18   17.63   11.55
   4  -1 -19   10.01   13.45
   4   1 -19    0.34   12.87
  -4  -1 -19    1.01    9.15
  -4   1 -19    2.27   12.82
   4  -1 -20    5.96   11.79
  -4   1 -20   -0.22   11.29
   4   1 -20   -8.55   19.72
  -4  -1 -20   28.12   16.58
  -4  -1 -21    0.54   13.41
  -4   1 -21  -16.37   21.56
   4  -1 -21   19.79   19.14
   4   1 -21    8.43   12.30
  -4  -1 -22  -14.53   14.01
  -4   1 -22   11.59   14.00
   4  -1 -22   -4.06    9.92
   4   1 -22    2.06   14.41
  -4   1 -23  -46.65   25.35
   4   1 -23   -1.90   16.31
   4  -1 -23   -7.09   16.14
  -4  -1 -23    4.76   19.28
  -4   1 -24   26.48   18.68
  -4  -1 -24    4.55   19.83
   4  -1 -24   10.51   12.29
  -4  -1 -25  -44.37   24.54
   4  -1 -25    8.34   13.01
   5  -1   0   25.71    8.02
  -5   1   0   51.68   15.59
  -5  -1   0   26.59   11.35
   5   1   0   28.21   11.62
  -5   1   1 3270.64   97.66
  -5  -1  -1 3419.10   92.55
   5  -1   1 3301.97   72.99
  -5  -1   1 3137.61   91.51
  -5   1  -1 3381.20   73.80
   5   1   1 3293.62   96.17
   5   1  -1 3458.18   96.55
  -5   1   2    7.19    5.64
  -5  -1   2   11.63    6.95
  -5   1  -2   19.42    7.10
   5   1   2   17.03   10.86
  -5  -1  -2   12.69    7.73
   5  -1  -2   14.49    9.54
   5  -1   2   28.46    8.87
  -5  -1  -2   16.76    8.45
   5   1  -2   14.80   10.19
  -5   1  -3 1295.26   51.28
   5  -1  -3 1382.58   66.30
  -5   1   3 1399.81   66.64
   5   1  -3 1369.65   64.74
   5   1   3 1355.75   64.80
  -5  -1   3 1305.47   62.08
   5  -1   3 1325.64   52.66
  -5  -1  -3 1343.40   62.68
  -5   1   4   33.00   10.50
  -5  -1   4   23.35    9.52
  -5   1  -4   25.95    9.72
   5   1   4   33.91   12.32
   5   1  -4   19.90    9.33
   5  -1  -4   29.65   12.95
  -5  -1  -4   31.14   10.51
   5  -1   4   38.94   11.06
   5  -1  -5 1777.86   78.11
   5   1   5 1621.58   76.51
  -5  -1  -5 1776.71   77.50
  -5  -1   5 1881.71   79.59
  -5   1   5 1766.04   76.34
  -5   1  -5 1830.22   69.33
   5   1  -5 1828.30   80.99
   5  -1   5 1858.10   73.90
  -5   1   6    2.87    7.30
   5   1   6    4.94    7.67
  -5   1  -6   15.66    9.78
  -5  -1   6   17.30    9.63
  -5  -1  -6   -0.44    8.37
   5  -1  -6   18.95   13.92
   5   1  -6    8.22    9.16
   5  -1   6    1.06    7.25
   5  -1  -7 2382.62   96.34
   5   1  -7 2086.26   96.09
   5  -1   7 2331.95   96.96
  -5   1   7 2208.27   91.92
  -5  -1  -7 2211.88   94.34
  -5  -1   7 2185.31   95.13
  -5   1  -7 2151.57   85.25
   5   1   7 2246.65   99.86
  -5   1  -8  473.06   42.31
  -5  -1   8  449.22   44.77
  -5  -1  -8  502.04   47.08
   5  -1  -8  433.68   43.09
   5  -1   8  442.30   43.36
   5   1  -8  507.38   47.80
   5   1   8  503.45   50.07
  -5   1   8  473.60   44.23
   5  -1   9 2058.28   97.87
   5  -1  -9 2055.47   95.79
  -5  -1  -9 2269.16  102.36
   5   1   9 2153.74  105.39
  -5   1   9 2113.11   95.18
   5   1  -9 1936.15   97.69
  -5  -1   9 2092.29   99.22
  -5   1  -9 2053.75   92.75
   5   1 -10  506.94   52.75
  -5  -1  10  463.65   48.73
   5  -1 -10  455.18   47.94
  -5  -1 -10  458.40   48.69
   5   1  10  500.77   55.03
  -5   1  10  481.61   47.56
   5  -1 -10  477.32   48.57
  -5   1 -10  420.81   44.91
   5   1 -11 1144.98   80.96
   5  -1 -11 1100.93   78.91
  -5   1  11 1107.64   74.80
  -5  -1 -11 1150.66   79.71
  -5   1 -11 1159.03   78.53
   5   1  11 1196.35   89.23
   5  -1  11 1113.47   80.90
  -5  -1  11 1201.94   81.04
   5  -1 -11 1207.11   80.60
   5   1 -12  152.40   30.77
   5   1  12  124.20   31.61
   5  -1 -12  125.98   28.17
  -5  -1 -12  122.25   28.28
   5  -1 -12  141.18   29.63
  -5   1 -12  113.74   26.73
   5  -1  12  116.01   29.75
  -5   1  12  120.46   25.80
   5   1 -13  995.25   81.26
   5  -1 -13 1198.44   86.12
  -5   1  13 1176.42   81.62
   5  -1  13 1163.50   90.37
  -5   1 -13 1202.78   87.30
   5   1  13 1139.33   89.92
   5  -1 -13 1066.71   84.42
   5   1  14  448.63   62.16
   5   1 -14  424.75   55.78
   5  -1 -14  398.37   52.31
   5   1 -15  874.91   81.38
   5   1  15  805.53   83.85
   5  -1 -15  883.54   80.80
   5   1  16  519.74   71.14
   5   1 -16  447.72   61.04
   5  -1 -16  448.21   59.47
   5   1  17  639.25   80.17
   5  -1 -17  773.35   79.39
  -5  -1 -17  631.58   64.20
   5   1 -17  600.82   71.94
   5  -1 -18   79.08   27.90
   5   1 -18   76.87   29.95
  -5  -1 -18   88.40   25.74
  -5  -1 -19  431.80   57.41
   5   1 -19  518.45   72.54
   5  -1 -19  469.14   66.64
  -5   1 -19  473.53   65.12
   5  -1 -20   12.34   21.07
   5   1 -20   27.74   23.57
  -5   1 -20   -2.49   10.11
  -5  -1 -20   52.88   27.53
   5   1 -21  437.95   70.77
  -5   1 -21  471.57   71.02
   5  -1 -21  381.19   64.19
  -5  -1 -21  469.78   64.78
  -5   1 -22   58.49   28.23
  -5  -1 -22   96.00   32.13
   5   1 -22  132.84   39.00
   5  -1 -22  115.31   38.56
   5   1 -23  194.20   48.27
   5  -1 -23  222.17   51.60
  -5   1 -23  235.28   52.68
  -5  -1 -23  167.23   41.39
  -5  -1 -24   31.44   22.34
  -5   1 -24    6.89   10.95
   5  -1 -24   24.98   22.69
  -6  -1   0   -5.32    7.00
   6  -1   0    6.94    5.84
   6   1   0    3.58    6.42
  -6   1   0    0.83    7.92
   6  -1   1  113.30   16.78
   6   1   1  127.65   21.91
  -6  -1  -1  121.93   20.10
   6   1  -1  119.06   19.51
  -6   1   1  138.13   23.38
  -6  -1   1  114.38   19.67
   6  -1  -2  444.06   39.80
   6   1   2  504.13   40.59
  -6  -1  -2  487.07   39.19
  -6   1  -2  465.93   31.66
   6  -1   2  487.89   32.20
  -6  -1  -2  423.34   35.48
   6   1  -2  422.33   37.47
  -6  -1   2  441.15   38.13
  -6   1   2  474.58   40.23
  -6  -1  -3   46.82   12.94
   6   1  -3   54.01   15.09
  -6  -1   3   42.15   14.07
   6  -1  -3   63.45   17.93
  -6   1  -3   50.98   11.71
   6   1   3   47.14   14.51
   6  -1   3   50.81   11.21
  -6   1   3   54.20   14.33
  -6   1   4  210.93   28.20
   6   1  -4  236.11   30.13
   6  -1  -4  242.62   31.69
   6   1   4  190.56   26.76
  -6  -1  -4  213.98   28.20
  -6   1  -4  213.48   23.53
   6  -1   4  210.49   24.24
  -6  -1   4  224.14   28.62
   6  -1   5    2.50    7.03
  -6  -1   5    0.69    9.75
   6   1   5    9.44   11.76
  -6   1  -5   -4.85    5.67
   6   1  -5    9.75   11.72
  -6  -1  -5   -0.23    6.62
  -6   1   5   -3.59    6.42
   6  -1  -5    8.05   13.05
   6   1  -6  152.53   26.98
   6  -1  -6  137.43   23.78
  -6   1  -6  142.80   22.14
   6   1   6  155.70   26.35
  -6   1   6  178.60   27.90
  -6  -1   6  165.38   26.20
  -6  -1  -6  180.78   28.14
   6  -1   6  176.74   24.97
   6  -1   7   15.36   13.73
   6   1   7    3.39   10.42
  -6   1   7   24.06   10.50
   6   1  -7   21.06   10.74
  -6   1  -7   14.55   10.72
  -6  -1   7  -16.81   10.17
  -6  -1  -7    6.57    7.71
   6  -1  -7   15.29   15.41
   6  -1  -8  119.91   24.83
  -6  -1  -8  114.60   23.68
  -6   1   8  105.62   22.36
   6   1  -8  113.08   25.24
   6   1   8   91.26   23.09
   6  -1   8  120.62   24.02
  -6   1  -8   95.09   19.28
  -6  -1   8   74.29   22.48
   6  -1  -9    1.43   12.03
  -6  -1   9  -10.11   11.09
   6   1  -9   -1.01    8.64
  -6  -1  -9    9.31    8.55
  -6   1  -9    5.43    6.21
   6  -1   9    0.72    7.87
  -6   1   9    3.66    8.48
   6   1   9   -6.59   11.60
   6  -1  10   -4.77   12.24
   6   1  10    0.78   14.22
   6   1 -10    4.59    9.70
  -6  -1 -10   -5.21   11.76
  -6   1 -10    1.17    6.83
   6  -1 -10   -9.00   12.07
  -6   1  10    6.84    8.63
  -6  -1  10   -7.63   10.06
   6   1 -11   -3.19    9.88
   6  -1  11   24.18   14.06
  -6  -1  11    4.25    7.40
   6  -1 -11   11.42   10.12
  -6   1  11   -1.47    6.47
   6  -1 -11   14.60   10.78
  -6  -1 -11   13.30    9.58
  -6   1 -11   22.31   13.29
   6   1  11   18.05   10.34
   6  -1 -12  376.87   48.15
   6  -1  12  340.05   47.45
  -6   1  12  336.36   44.09
   6   1 -12  324.88   46.50
  -6   1 -12  366.51   45.97
   6  -1 -12  390.23   49.87
   6   1  12  430.14   56.75
  -6  -1 -12  380.14   48.40
  -6  -1  12  305.45   44.62
   6   1 -13   12.41    9.89
   6  -1 -13   15.82   15.57
   6  -1 -13   -3.19   14.59
  -6   1  13   24.19   13.11
  -6   1 -13    3.30   10.69
   6   1  13   33.32   21.33
   6  -1  13   22.71   14.91
   6   1  14    1.97   11.59
   6  -1  14   -2.49   10.94
  -6   1  14   -6.87   11.10
   6   1 -14   14.89   12.53
   6  -1 -14   -3.53   15.00
   6   1  15   17.47   21.74
   6  -1 -15   -1.08   11.39
   6   1 -15   28.07   18.76
   6   1 -16   87.48   26.80
   6  -1 -16  148.17   36.14
   6   1  16   80.56   31.45
   6  -1 -17   -1.33    9.26
   6   1 -17  -24.79   21.70
   6   1  17    9.25   13.46
   6   1  18    7.20   14.45
   6  -1 -18   22.28   16.93
   6   1 -18   29.93   17.51
   6   1 -19   -0.98   16.20
   6  -1 -19   27.52   23.83
  -6  -1 -19   13.05   11.62
   6   1 -20  -14.54   20.06
   6  -1 -20  -24.70   16.86
  -6  -1 -20   -5.80   16.61
  -6   1 -21  -14.06   17.58
   6  -1 -21  -10.20   15.12
   6   1 -21   -4.29   17.50
  -6  -1 -21   15.95   10.74
  -6   1 -22   -9.63   17.43
  -6  -1 -22  -26.80   22.05
   6  -1 -22   -6.94   20.74
   6   1 -22  -25.58   27.17
   6  -1 -23  -26.55   22.74
  -6   1 -23    5.63   15.65
  -6  -1 -23    1.14   11.36
   6   1 -23  -35.15   23.93
   6  -1 -24  -38.80   23.77
  -6   1 -24   -8.79   13.51
  -6  -1 -24   14.43   22.36
  -7   1   0   82.45   19.53
   7   1   0   58.95   15.44
  -7  -1   0   61.22   16.07
   7  -1   0   68.03   13.97
   7   1   0   70.88   15.71
  -7   1   1 1981.35   89.00
   7   1  -1 1837.63   84.30
   7  -1   1 2087.20   71.55
  -7  -1   1 2042.00   88.24
   7   1   1 1979.64   85.48
  -7  -1  -1 1992.38   84.46
  -7  -1   2   34.20   14.51
  -7   1  -2   39.03   11.66
   7   1  -2   51.92   15.46
  -7   1   2   29.77   11.90
   7   1   2   37.51   13.83
   7  -1   2   30.39   11.57
  -7  -1  -2   22.52   10.01
   7  -1  -2   42.82   15.47
  -7   1   3 1548.66   81.23
  -7   1  -3 1506.74   64.23
   7   1   3 1343.57   72.21
   7   1  -3 1563.73   79.19
  -7  -1   3 1389.43   74.76
   7  -1  -3 1538.10   81.44
  -7  -1  -3 1492.54   74.43
   7  -1   3 1451.21   63.96
  -7  -1  -3 1418.52   70.61
  -7   1  -4  182.04   24.01
   7  -1  -4  198.26   31.13
   7  -1   4  189.27   24.47
   7   1   4  169.34   26.45
  -7  -1  -4  228.48   30.51
   7   1  -4  177.45   27.81
  -7  -1   4  180.68   28.28
  -7   1   4  235.56   32.64
  -7  -1   5 2364.62  101.79
   7   1   5 2383.74  100.11
   7   1  -5 2308.65  101.75
  -7  -1  -5 2407.54   99.03
  -7   1  -5 2390.07   88.33
   7  -1  -5 2389.36  103.83
   7  -1   5 2246.47   88.08
  -7   1   5 2474.04  103.11
   7  -1  -6  323.29   39.94
  -7   1  -6  303.00   33.94
  -7  -1  -6  268.09   36.13
   7   1  -6  273.15   37.49
   7  -1   6  287.05   33.60
  -7   1   6  322.79   38.46
  -7  -1   6  291.93   37.52
   7   1   6  309.38   39.39
   7  -1   7 2406.50  101.74
   7   1  -7 2441.44  110.02
   7   1   7 2272.92  106.40
  -7   1   7 2366.65  105.47
  -7   1  -7 2271.51   94.00
   7  -1  -7 2322.79  108.39
  -7  -1  -7 2345.90  105.34
  -7  -1   7 2567.51  111.83
  -7  -1  -8  182.91   30.17
   7   1   8  148.29   29.32
   7  -1   8  153.12   28.26
   7   1  -8  154.84   29.34
  -7   1   8  144.97   26.93
  -7   1  -8  154.90   26.36
   7  -1  -8  171.31   30.71
  -7  -1   8  164.69   29.50
   7  -1  -9 1366.78   87.07
   7   1   9 1249.72   85.68
  -7   1  -9 1326.70   78.19
  -7  -1   9 1170.69   80.52
   7   1  -9 1172.63   81.12
   7  -1   9 1376.10   84.42
  -7   1   9 1175.08   78.43
  -7  -1  -9 1270.78   82.18
   7  -1 -10    0.92    8.14
   7   1 -10   -8.76   14.76
  -7   1 -10   22.75   11.63
   7   1  10   16.34   12.15
  -7  -1  10   -3.63    9.64
   7  -1  10    2.41    7.83
  -7  -1 -10  -12.80   10.17
  -7   1  10    6.37    9.32
  -7   1  11  790.97   68.24
  -7   1 -11  776.73   65.28
  -7  -1  11  739.15   67.99
   7   1 -11  742.69   69.65
   7  -1 -11  769.82   69.09
   7   1  11  780.74   72.75
  -7  -1 -11  769.67   68.87
   7  -1 -12  528.70   59.43
   7   1  12  560.89   64.93
  -7   1  12  460.97   53.25
  -7   1 -12  496.37   54.71
  -7  -1  12  520.02   58.15
   7   1 -12  470.64   57.10
  -7  -1 -12  513.95   57.89
   7  -1 -12  556.87   61.24
   7   1  13 1407.64  104.66
   7  -1 -13 1115.11   91.08
   7   1 -13 1182.64   93.60
   7  -1  13 1127.79   89.35
   7  -1 -13 1325.37   96.34
  -7   1  13 1096.55   84.33
   7   1  14  294.76   49.72
   7  -1 -14  212.40   41.27
   7  -1  14  262.33   47.23
   7   1 -14  270.65   46.56
   7  -1 -15  720.37   76.78
   7   1 -15  871.65   85.65
   7  -1  15  721.89   79.49
   7   1 -16   25.81   13.51
   7   1  16   42.95   25.00
   7  -1 -16   40.21   21.98
   7   1  17  439.78   68.94
   7  -1 -17  388.02   59.54
   7   1 -17  366.61   59.32
   7  -1 -18   55.26   28.68
   7   1 -18   29.66   19.95
   7   1  18  -13.24   17.76
   7   1  19  401.02   68.71
   7   1 -19  424.05   67.63
   7  -1 -19  350.91   60.19
   7   1 -20   88.65   34.58
   7  -1 -20  103.36   34.48
  -7  -1 -20  113.51   32.64
  -7  -1 -21  528.82   69.65
   7   1 -21  477.93   75.67
   7  -1 -21  519.74   77.20
  -7   1 -22   -9.76   19.96
   7   1 -22    3.63   13.19
   7  -1 -22   34.11   26.84
  -7  -1 -22   29.92   20.73
  -7  -1 -23  211.81   48.75
   7  -1 -23  192.88   50.33
  -7   1 -23  234.26   54.13
   7  -1 -24   -4.22   23.98
  -7  -1 -24  -22.35   19.96
  -8  -1   0   11.53   10.57
  -8   1   0    8.16    9.35
   8   1   0   -9.40   10.18
   8  -1   0   12.88    8.51
   8   1   0    7.21    8.10
  -8   1   1   20.03   14.35
  -8  -1   1   11.69   10.98
   8  -1   1   12.47   10.01
   8   1   1   14.40   15.30
  -8   1  -1   16.86   11.62
  -8  -1  -1   22.17   14.86
   8   1  -1   13.40   13.18
   8   1  -2   36.60   14.71
  -8  -1   2   71.18   18.75
   8  -1   2   66.12   16.04
  -8  -1  -2   35.17   12.84
  -8   1   2   56.82   16.93
   8  -1  -2   50.09   17.67
   8   1   2   59.51   17.16
   8   1  -3   20.57   11.65
  -8   1  -3   11.33    9.70
  -8  -1   3   15.96   11.78
  -8  -1  -3   27.16   11.87
   8  -1  -3    9.99   10.57
   8  -1   3   25.15   11.03
   8   1   3    8.16   11.59
  -8   1   3   17.15   11.75
  -8  -1  -3   23.32   10.48
   8  -1  -4   85.83   22.89
   8  -1   4   76.56   18.06
   8   1  -4  106.43   24.97
  -8  -1   4   53.62   17.58
  -8  -1  -4   65.74   17.09
  -8   1   4   75.68   20.95
   8   1   4   81.84   20.86
  -8   1  -4   80.90   17.99
   8  -1   5   -3.33    9.12
   8  -1  -5    5.17    9.01
   8   1   5   -6.47   10.86
  -8  -1  -5    0.81    6.54
   8   1  -5   -1.94    9.27
  -8  -1   5    5.72    8.86
  -8   1   5    5.70   10.24
  -8   1  -5    5.20    9.67
   8   1   6  278.04   39.03
   8  -1   6  279.63   35.06
  -8   1  -6  350.20   37.46
   8  -1  -6  358.33   45.54
  -8  -1  -6  384.14   43.19
  -8   1   6  302.99   39.21
   8   1  -6  328.11   42.06
  -8  -1   6  289.94   39.09
   8  -1   7   25.66   16.97
  -8  -1  -7   25.59   15.75
   8   1  -7    3.86    9.78
   8   1   7   22.60   18.92
  -8   1  -7   19.97    8.73
   8  -1  -7   27.89   11.48
  -8   1   7   43.92   18.50
  -8  -1   7   32.66   15.78
   8  -1  -8  140.91   30.85
   8  -1   8  171.85   31.94
  -8   1  -8  154.58   28.24
  -8   1   8  200.12   34.13
   8   1   8  173.12   31.60
   8   1  -8  146.50   30.32
  -8  -1  -8  196.22   34.08
  -8  -1   8  161.94   31.97
   8  -1   9   18.87   11.89
  -8   1   9   44.68   18.38
   8   1  -9   26.38   17.37
   8   1   9   30.93   16.01
  -8  -1  -9   20.09    9.67
  -8   1  -9   39.11   15.30
   8  -1  -9   48.33   16.65
  -8  -1   9   29.14   15.94
  -8  -1  10    0.23   10.90
  -8   1 -10    1.10    8.11
  -8   1  10   -3.24    6.85
   8  -1  10   -1.01   12.80
   8   1  10   -4.50   12.03
  -8  -1 -10   -5.60    6.74
   8  -1 -10    3.17    9.68
   8   1 -10    8.28    9.57
  -8  -1  11   -3.82    8.08
  -8  -1 -11    1.01   10.94
  -8   1 -11   16.26   14.20
   8  -1  11   -3.78   10.03
  -8   1  11   17.41   14.16
   8   1 -11   22.48   14.80
   8  -1 -11   -5.63   11.86
   8   1  11   21.86   16.13
   8   1  12   50.03   24.14
   8   1 -12   35.33   17.96
  -8   1 -12   34.77   15.73
   8  -1 -12   54.26   23.79
   8  -1  12   10.84   13.73
  -8   1  12   63.99   21.80
   8   1 -13   -6.53   15.63
   8  -1 -13   18.65   14.64
   8   1  13   12.77   12.08
   8  -1  13   31.65   21.85
   8  -1  14   -0.80   10.28
   8  -1 -14   28.74   20.26
   8   1  14   12.06   14.70
   8   1 -14   42.92   22.08
   8  -1  15   11.14   18.14
   8  -1 -15   11.02   15.99
   8   1  15    9.00   15.65
   8   1 -15   15.80   18.85
   8  -1  16   29.39   23.52
   8   1 -16   13.54   15.75
   8  -1 -16    4.33   11.23
   8   1  16   18.91   22.91
   8  -1 -17   -0.11   11.92
   8   1 -17  -17.30   19.48
   8   1  17   29.45   24.97
   8   1 -18  109.30   33.99
   8   1  18   62.52   25.76
   8  -1 -18   78.13   29.07
   8   1 -19    3.05   15.16
   8   1  19   25.13   23.86
   8  -1 -19   -7.66   15.22
   8   1  20   23.99   22.13
   8   1 -20   -1.96   14.13
   8  -1 -20  -24.82   25.85
  -8  -1 -21   11.07   14.11
   8  -1 -21    2.86   16.28
   8   1 -21  -28.56   25.27
  -8  -1 -22   -6.51    9.75
   8  -1 -22  -11.48   16.89
   8   1 -22   -1.25   12.72
  -8   1 -22   12.54   14.45
  -8   1 -23    9.46   17.12
   8  -1 -23   -3.37   25.45
  -8  -1 -23   -2.65   16.07
  -9   1   0  133.49   28.34
   9   1   0  176.52   30.83
  -9  -1   0  218.49   32.50
   9  -1   0  174.27   25.52
   9   1   0  218.16   32.48
   9   1   1 2114.20  100.17
   9   1  -1 2228.15  104.37
  -9   1   1 2189.01  106.56
   9  -1   1 2285.89   88.42
  -9  -1  -1 2259.70  103.20
  -9  -1   1 2373.58  108.48
  -9   1  -1 2222.01  105.84
   9   1  -2  468.37   49.78
  -9   1   2  440.42   48.19
   9   1   2  427.88   45.88
  -9  -1  -2  397.38   44.21
  -9  -1   2  443.35   47.76
   9  -1   2  446.07   40.03
  -9  -1  -3 1246.01   76.85
  -9   1   3 1259.22   81.52
   9   1   3 1232.39   75.82
   9  -1   3 1218.69   66.79
  -9  -1   3 1242.87   78.82
   9   1  -3 1189.56   82.00
  -9   1  -3 1243.20   66.70
   9  -1  -3 1222.96   81.71
  -9  -1  -4  310.24   38.18
   9  -1  -4  410.10   48.84
  -9   1  -4  380.75   38.80
  -9  -1  -4  400.36   43.90
   9   1   4  396.28   44.42
   9  -1   4  407.09   39.62
  -9   1   4  413.72   47.96
  -9  -1   4  381.21   44.56
   9   1  -4  392.73   46.46
  -9   1  -5 1359.91   74.18
   9  -1  -5 1445.75   91.17
  -9   1   5 1281.79   83.35
  -9  -1  -5 1346.44   82.13
   9   1  -5 1297.20   84.76
  -9  -1   5 1190.54   80.33
   9  -1   5 1288.81   73.08
   9   1   5 1264.62   82.55
   9   1   6  252.60   36.79
   9   1  -6  273.61   40.58
   9  -1  -6  293.98   43.31
  -9  -1  -6  244.40   36.83
  -9   1   6  247.03   37.30
  -9   1  -6  241.22   32.44
   9  -1   6  254.99   34.79
  -9  -1   6  248.82   37.81
  -9   1   7 1729.24   99.95
   9   1   7 1580.48   95.73
  -9  -1   7 1815.52  104.01
   9  -1  -7 1515.19   98.35
   9  -1   7 1885.16   96.79
  -9   1  -7 1772.35   91.33
   9   1  -7 1724.04  102.08
  -9  -1  -7 1721.91   97.11
   9   1   8   15.01   15.42
  -9  -1   8   20.48   15.65
   9  -1   8   35.68   14.47
  -9   1  -8   34.57   15.99
  -9  -1  -8    7.86   13.11
   9   1  -8   41.31   22.28
   9  -1  -8    3.26    8.68
  -9   1   8   20.08   13.54
   9   1   9 1156.28   85.56
  -9   1   9 1185.76   85.65
  -9  -1   9 1225.98   89.31
   9  -1   9 1146.14   83.10
  -9   1  -9 1272.84   81.95
   9  -1  -9 1315.18   93.76
   9   1  -9 1240.62   91.84
  -9  -1  -9 1319.43   89.00
  -9   1  10   18.43   15.18
   9  -1 -10   19.31   15.41
  -9  -1 -10   17.65   14.18
   9   1  10   -1.90   14.46
   9  -1  10   20.85   14.96
  -9   1 -10   30.11   13.19
   9   1 -10   25.71   15.45
  -9  -1  10   -4.07    9.10
  -9   1 -11  767.73   68.36
   9  -1 -11  686.64   71.50
   9   1 -11  612.17   68.29
   9   1  11  698.47   73.87
  -9   1  11  742.73   71.72
   9   1  12  177.66   39.64
   9  -1 -12  169.80   36.82
   9   1 -12  160.02   37.15
   9  -1  12  139.40   36.89
   9   1 -13  877.86   85.36
   9   1  13  668.98   76.77
   9  -1 -13  851.10   83.62
   9   1  14   22.17   18.06
   9  -1  14   20.28   14.20
   9   1 -14   16.70   19.66
   9  -1 -14   14.91   17.09
   9   1 -15  511.85   69.19
   9  -1 -15  661.64   79.20
   9  -1  15  575.23   74.14
   9   1  15  650.75   79.74
   9  -1  16  -40.43   22.24
   9   1  16  -52.39   25.62
   9   1 -16   -0.12   13.39
   9  -1 -16   10.24   16.60
   9  -1 -17  394.03   64.48
   9   1  17  361.15   62.63
   9  -1  17  296.85   56.46
   9   1 -17  288.93   55.07
   9  -1 -18   63.27   24.21
   9   1  18   23.09   17.49
   9   1 -18   30.10   18.63
   9   1 -19  252.61   55.71
   9   1  19  389.34   68.40
   9  -1 -19  251.19   54.28
   9  -1 -20  139.57   43.18
   9   1 -20  153.27   44.19
   9   1  20  126.08   43.09
   9  -1 -21  402.41   72.47
   9   1  21  416.46   76.10
   9   1 -21  340.73   65.62
   9  -1 -22  -16.33   19.80
  -9  -1 -22    8.41   17.22
   9  -1 -23  221.21   55.41
  -9   1 -23  262.98   62.05
  -9  -1 -23  208.30   48.81
  10   1   0   15.77   12.50
  10  -1   0    2.67    7.32
 -10  -1   0    1.02   10.85
 -10   1   0    2.55    9.93
  10   1   1   55.32   22.18
  10  -1  -1   32.25   17.69
  10  -1   1   15.30   12.33
 -10   1   1    6.68   12.35
 -10  -1  -1    9.35   14.73
 -10  -1   1   11.39   14.63
 -10   1  -1   10.46   14.82
  10   1  -1   36.23   22.64
  10  -1   2  588.23   48.57
 -10  -1   2  669.96   60.14
 -10   1  -2  699.23   63.07
 -10  -1  -2  703.67   60.33
  10   1  -2  629.96   59.74
  10   1   2  710.24   60.65
 -10   1   2  730.77   64.25
  10   1   3   -0.31   11.83
 -10   1   3    9.27   11.85
 -10  -1  -3    9.29   10.51
  10  -1  -3   27.16   17.51
  10   1  -3   26.24   17.10
  10  -1   3   -3.84    8.33
 -10  -1   3    5.67    8.52
 -10   1  -4    1.21    7.42
  10   1  -4    6.50    9.54
 -10  -1  -4    6.00   11.64
  10   1   4   12.64   10.40
 -10  -1  -4    3.84    7.33
  10  -1   4   21.75   13.27
 -10   1   4   12.14   10.05
  10  -1  -4   -9.09   11.77
 -10  -1   4   21.00   15.09
 -10   1  -5    3.62    7.35
 -10  -1  -5    4.51    6.99
 -10   1   5   -3.61    6.61
 -10  -1   5   19.79   13.17
  10  -1  -5    0.99   14.06
  10  -1   5    0.16    8.08
  10   1  -5    0.95    9.82
 -10  -1  -5   -8.97    9.31
  10   1   5    8.55   13.29
 -10  -1  -6  114.70   25.32
 -10  -1   6   86.03   24.31
  10   1  -6  115.63   29.13
  10  -1  -6  101.93   25.20
  10   1   6   96.86   26.00
  10  -1   6  124.10   24.24
 -10   1   6  104.23   24.52
 -10   1  -6  116.31   23.91
 -10  -1   7   30.79   14.20
  10   1   7   21.92   15.18
 -10   1   7   27.63   15.14
  10   1  -7   30.99   16.20
 -10  -1  -7   35.70   15.10
  10  -1   7   32.58   17.35
  10  -1  -7   17.67   15.26
 -10   1  -7   12.59    9.63
 -10  -1   8   67.07   20.82
  10   1   8   72.36   26.01
 -10   1   8   64.34   19.22
  10  -1   8  130.41   27.46
  10  -1  -8  130.99   32.92
 -10   1  -8   97.27   23.53
  10   1  -8   96.52   27.78
 -10  -1  -8   82.42   22.36
  10   1   9   11.68   14.23
 -10   1  -9   -1.65    6.83
 -10  -1  -9    5.08    7.88
  10  -1  -9   13.65   14.28
  10  -1   9    7.80   13.76
  10   1  -9   -9.35   13.27
 -10   1   9    1.05    9.10
 -10  -1   9    3.94   10.32
 -10   1  10   88.47   24.09
  10  -1  10   32.00   18.48
  10   1 -10   96.74   29.13
  10   1  10  103.88   30.68
 -10   1 -10   90.47   23.18
  10  -1 -10   95.09   30.49
  10   1 -11   60.61   24.58
  10  -1 -11   57.73   23.10
 -10   1 -11   50.96   18.81
  10   1  11   63.22   26.40
  10  -1  11   68.09   24.84
  10   1 -12   22.35   15.27
  10  -1 -12   67.18   28.64
  10   1  12   41.83   23.82
  10  -1  12    7.39   14.36
  10   1  13   -4.73   11.25
  10   1 -13   17.75   14.25
  10  -1  13   -8.51   16.00
  10  -1 -13  -11.13   16.74
  10  -1  14    5.56   15.08
  10   1  14    6.75   21.17
  10  -1 -14    7.91   11.79
  10   1 -14   -8.48   10.88
  10  -1  15  -17.92   21.10
  10   1  15   28.56   23.89
  10   1 -15   20.48   18.75
  10  -1 -15    1.76   12.78
  10  -1 -16   -0.25   17.66
  10   1 -16  -17.83   16.34
  10  -1  16    7.40   12.18
  10   1  16   -0.92   12.13
  10  -1  17   -6.54   15.08
  10   1  17    5.45   18.99
  10   1 -17   -4.45   18.21
  10  -1 -17   18.73   22.44
  10  -1  18  -19.55   22.56
  10   1 -18   44.26   25.58
  10   1  18   51.53   26.34
  10  -1 -18    2.33   17.72
  10   1 -19   33.39   25.21
  10   1  19   -3.90   19.05
  10  -1 -19   -9.96   22.36
  10   1  20   42.17   25.73
  10  -1 -20   -7.59   14.61
  10   1 -20   15.73   14.59
  10   1 -21  -20.64   19.31
  10  -1 -21   94.86   39.35
  10  -1 -22    0.33   20.55
  11  -1   0   80.51   17.32
 -11   1   0   81.42   22.94
  11   1   0   68.39   20.85
 -11  -1   0   85.19   24.04
 -11   1  -1 1789.27  105.50
 -11  -1  -1 1871.36  105.06
 -11  -1   1 1768.41  103.66
  11   1  -1 1782.49   99.65
  11   1   1 1876.88  102.25
  11  -1  -1 1699.32   85.65
  11   1  -1 1638.46  100.40
  11  -1   1 1751.79   86.74
 -11   1   1 1894.30  108.81
 -11  -1  -2  683.63   63.43
 -11   1   2  745.33   69.62
 -11  -1   2  697.25   65.24
  11   1   2  750.73   65.81
  11  -1   2  738.47   57.02
  11   1  -2  797.39   72.21
 -11   1  -2  751.41   69.02
  11   1  -3 1267.67   91.47
 -11  -1  -3 1252.39   84.91
 -11   1   3 1344.70   92.76
 -11   1  -3 1404.90   92.60
  11  -1   3 1241.90   74.65
  11   1   3 1248.78   85.09
 -11  -1   3 1293.99   88.66
  11   1  -4  604.62   63.20
 -11  -1  -4  525.07   55.21
  11  -1  -4  525.45   59.78
 -11   1  -4  627.04   53.62
  11  -1   4  482.71   47.14
 -11  -1   4  543.71   58.22
 -11   1   4  456.10   54.25
  11   1   4  487.64   53.69
  11  -1   5  942.47   67.47
  11   1   5  968.28   75.90
 -11   1  -5  924.46   66.52
  11  -1  -5 1064.73   85.21
 -11   1   5 1041.06   83.05
  11   1  -5  984.24   81.93
 -11  -1   5 1047.40   82.36
 -11  -1  -5 1032.28   76.79
 -11  -1  -5 1099.44   79.77
 -11  -1  -6   53.65   19.74
 -11  -1   6   40.53   17.85
  11  -1  -6   38.23   16.43
 -11   1   6   40.26   16.96
 -11   1  -6   50.30   15.33
 -11  -1  -6   29.16   12.35
  11   1   6   45.54   19.50
  11  -1   6   42.62   15.67
  11   1  -6   48.82   20.90
 -11  -1   7 1042.41   84.77
  11   1  -7  997.31   87.16
  11  -1  -7 1075.52   88.82
 -11  -1  -7 1018.63   79.82
 -11   1   7 1008.78   83.28
  11   1   7 1034.17   82.10
 -11   1  -7  948.62   71.63
  11  -1   7 1021.01   76.64
  11  -1  -8   24.63   16.86
  11   1   8   10.97   10.34
 -11  -1  -8   14.51   15.44
 -11   1  -8   10.63   11.26
  11   1  -8    4.34    9.31
 -11   1   8    4.47   11.30
  11  -1   8   -1.02   11.65
  11   1   9  981.27   84.27
  11  -1  -9 1070.26   90.85
 -11   1  -9 1126.32   82.45
  11  -1   9 1027.01   82.37
  11   1  -9  960.08   88.17
  11   1  10   72.29   26.14
  11  -1  10   48.51   18.06
  11  -1 -10   93.34   30.93
 -11   1 -10   92.52   25.53
  11   1 -10  120.29   32.25
  11   1  11  566.20   71.25
  11  -1 -11  688.88   77.81
  11  -1  11  607.20   69.46
  11   1 -11  796.42   83.53
  11   1 -12   27.42   18.40
  11  -1 -12   -3.03   11.16
  11   1  12   19.47   17.91
  11  -1  12    8.74   17.99
  11   1  13  537.66   71.91
  11  -1 -13  590.99   74.74
  11   1 -13  626.06   77.72
  11  -1  13  513.17   68.08
  11  -1  14   -5.81   11.93
  11   1 -14   18.68   20.48
  11  -1 -14   21.83   19.68
  11  -1 -15  594.28   79.98
  11  -1  15  387.36   61.23
  11   1  15  489.73   73.08
  11   1 -15  492.93   73.20
  11   1  16   -9.89   12.76
  11  -1 -16   21.89   18.04
  11   1 -16   26.14   18.76
  11   1  17  341.05   65.32
  11  -1  17  412.34   67.09
  11  -1 -17  406.83   68.04
  11   1 -17  346.37   64.63
  11   1  18   11.67   21.97
  11   1 -18   12.58   12.18
  11  -1  18   21.11   16.59
  11  -1 -18   42.34   24.28
  11   1 -19  247.78   57.84
  11  -1 -19  158.60   44.78
  11   1  19  187.99   49.58
  11   1 -20    7.74   16.44
  11   1  20   -4.93   14.18
  11  -1 -20  -28.62   28.23
  11  -1 -21  240.63   59.22
 -12  -1   0   15.81   15.61
  12  -1   0   11.21    9.51
  12   1   0   -8.19   11.78
 -12   1   0   -0.98    8.50
  12  -1  -1  119.56   26.36
  12   1  -1   44.92   19.72
 -12   1  -1   80.42   28.81
  12  -1   1   89.41   23.63
 -12  -1   1   99.05   31.56
 -12   1   1   77.62   25.14
 -12  -1  -1  101.13   29.21
  12   1   1   90.45   28.26
 -12   1   2   46.56   21.80
 -12   1  -2   -4.55   11.66
 -12  -1   2   -3.49    7.99
  12   1  -2   -3.12   11.62
 -12  -1  -2   -7.33   10.03
  12  -1   2   22.88   12.46
  12   1   2   26.71   18.23
  12   1   3   54.80   21.57
 -12  -1   3   37.33   22.18
  12   1  -3    9.44   10.86
 -12   1   3   54.04   20.43
  12  -1   3   31.01   12.98
 -12  -1  -3   24.15   15.12
 -12   1  -3   51.24   20.54
 -12  -1  -4   55.55   20.84
  12   1   4   47.02   17.76
 -12  -1   4   34.81   18.42
 -12   1   4   33.01   14.34
  12  -1   4   41.81   17.31
  12   1  -4   39.97   21.00
  12  -1  -4   62.36   22.14
 -12   1  -4   37.41   14.05
  12   1   5   10.76   16.52
 -12  -1  -5    3.33   13.65
  12  -1  -5   -4.06   10.76
 -12   1   5   25.19   17.03
  12  -1   5    4.91   11.86
 -12  -1   5    3.21   13.67
  12   1  -5    9.69   10.84
 -12   1  -5   12.58   11.40
 -12   1   6   79.78   22.45
  12  -1  -6  156.41   36.27
  12   1   6   84.24   23.43
  12  -1   6  139.97   29.77
  12   1  -6  147.57   35.11
 -12  -1   6  108.44   29.70
 -12   1  -6  137.54   27.17
 -12  -1  -6  105.86   25.91
 -12  -1  -6   80.62   22.67
 -12  -1  -7   26.86   15.64
  12   1   7   16.85   17.22
 -12   1  -7   21.05   15.03
 -12  -1  -7   -0.74   10.36
  12  -1  -7  -12.28   21.33
  12  -1   7   -5.63   10.11
  12   1  -7   11.31   10.56
  12  -1   8   44.07   17.64
  12   1  -8   58.62   22.73
  12   1   8   38.39   17.69
  12  -1  -8   31.62   15.04
 -12   1  -8   39.68   15.26
  12   1   9   50.11   18.42
  12  -1  -9   22.37   16.78
 -12   1  -9   44.13   19.77
  12   1  -9   21.58   18.50
  12  -1   9   27.34   15.84
  12   1  10    4.55   10.50
  12   1 -10   -4.04   14.11
  12  -1  10   21.82   18.82
  12  -1 -10    9.74   15.41
 -12   1 -10   -2.91    8.67
  12  -1 -11   53.32   27.25
  12   1  11   80.25   26.21
  12  -1  11   28.20   22.70
  12   1 -11   67.28   28.89
  12   1  12   18.90   16.50
  12  -1  12   18.20   15.29
  12  -1 -12    2.88   14.55
  12   1 -12    1.63   14.24
  12  -1  13    5.64   14.39
  12  -1 -13    9.08   14.29
  12   1  13   29.96   21.25
  12   1 -13    1.22   18.28
  12  -1  14   34.14   17.10
  12  -1 -14   29.89   20.24
  12   1  14   41.45   23.24
  12   1 -14   43.16   25.94
  12   1  15   57.85   29.79
  12  -1 -15   20.03   15.51
  12  -1  15    9.67   15.31
  12   1 -15   -5.77   18.35
  12  -1  16   -8.50   17.29
  12  -1 -16    5.31   20.31
  12   1 -16    1.55   11.57
  12   1  16  -23.87   24.35
  12   1 -17   10.93   17.25
  12  -1 -17   18.73   15.26
  12   1 -18   77.63   32.39
  12  -1  18   11.24   17.46
  12  -1 -18    9.48   17.40
  12   1  18   28.66   22.47
  12  -1 -19   22.13   22.87
  12   1  19    3.86   20.56
  12   1 -19    5.35   17.18
  12  -1  19  -13.53   15.10
  12   1 -20   -1.37   16.71
  12  -1 -20    4.36   22.38
  13   1   0  789.50   72.28
 -13   1   0  832.79   77.94
 -13  -1   0  742.51   72.86
  13  -1   0  720.21   61.41
 -13  -1   1  892.21   80.08
 -13   1   1  935.78   83.96
 -13   1  -1  927.42   83.09
 -13  -1  -1  933.48   81.51
  13   1   1  842.22   74.57
  13  -1  -1  953.47   71.54
  13   1  -1  897.02   76.18
  13  -1   1  875.44   67.77
 -13  -1   2  184.86   36.49
  13  -1  -2  154.65   28.83
  13  -1   2  106.02   25.11
 -13   1  -2  206.05   40.83
 -13  -1  -2  113.81   32.25
 -13   1   2  169.82   36.88
  13   1   2  129.92   30.07
  13   1  -2  106.91   28.19
 -13   1   3 1013.10   88.12
 -13  -1   3  870.09   79.82
  13   1  -3  870.76   82.00
 -13   1  -3  943.95   84.35
 -13  -1  -3  991.78   83.28
  13   1   3  913.98   80.14
  13  -1   3  880.63   69.68
  13   1  -4   19.03   16.41
  13   1   4   12.21   15.34
  13  -1   4    5.51   10.28
 -13  -1   4    4.81   10.97
 -13  -1  -4   -6.86   10.01
 -13   1  -4   24.78   15.98
  13   1   5  973.89   83.41
  13   1  -5  970.83   88.67
  13  -1  -5  977.90   89.08
 -13  -1  -5  881.96   78.62
  13  -1   5  879.07   71.53
  13   1  -6   25.81   19.66
  13  -1  -6   12.66   12.41
  13   1   6   43.82   20.07
 -13  -1  -6   -2.48    9.14
  13  -1   6   -9.72    9.62
 -13  -1  -6   23.86   19.50
 -13   1  -6   23.99   14.80
 -13  -1  -7  725.66   70.95
  13   1  -7  809.25   85.13
 -13   1  -7  785.49   70.65
  13   1   7  762.09   75.15
  13  -1   7  741.15   69.46
  13  -1  -7  813.85   84.32
  13  -1  -8  291.71   50.12
 -13   1  -8  380.76   50.47
 -13  -1  -8  298.93   46.29
  13  -1   8  335.03   47.68
  13   1  -8  305.77   53.09
  13   1   8  309.45   49.40
  13   1   9  691.35   74.21
  13  -1   9  792.51   76.73
  13  -1  -9  847.13   88.76
  13   1  -9  823.00   87.81
 -13   1  -9  810.17   75.10
  13   1  10   50.99   21.35
  13  -1  10   58.58   23.07
  13  -1 -10   87.10   28.54
  13   1 -10   68.83   28.60
  13  -1 -11  514.78   71.51
  13   1  11  563.84   72.34
  13   1 -11  616.68   78.95
  13  -1  11  515.07   69.71
  13   1 -12   26.95   23.39
  13  -1  12   23.00   20.24
  13   1  12   -6.88   11.07
  13  -1 -12   -9.00   15.84
  13   1  13  467.68   70.37
  13   1 -13  442.41   69.80
  13  -1  13  395.74   64.69
  13  -1 -13  548.78   76.22
  13  -1 -14   58.34   26.82
  13  -1  14   48.23   25.33
  13   1  14   46.62   24.24
  13   1 -14  101.31   37.38
  13   1  15  329.73   63.63
  13  -1 -15  502.24   77.40
  13   1 -15  421.50   71.74
  13   1  16  176.76   49.02
  13  -1  16  110.51   37.92
  13  -1 -16  184.87   49.03
  13   1 -16  171.39   47.21
  13   1  17  302.76   61.47
  13  -1  17  262.62   62.07
  13   1 -17  254.36   57.87
  13  -1 -17  339.77   65.56
  13  -1  18   62.16   33.00
  13  -1 -18   -6.32   15.30
  13   1 -18   34.44   31.39
  13   1  18   -0.99   19.00
  13  -1  19  165.07   46.65
  13   1 -19  197.27   53.91
  13   1  19  157.86   49.51
  13  -1 -19  309.74   67.58
  13  -1 -20  -34.80   30.30
  14   1   0   25.23   17.80
  14  -1   0   19.47   17.09
 -14  -1   0    0.75   12.10
  14   1  -1   16.23   17.09
  14  -1  -1   28.71   15.35
  14   1   1   13.53   15.50
  14  -1   1   19.00   17.90
 -14  -1  -1   20.09   18.49
  14  -1  -2  176.76   32.64
  14   1  -2  208.78   38.63
  14   1   2  177.27   36.55
  14  -1   2  212.54   35.77
 -14  -1  -2  156.67   35.22
  14  -1   3  -17.41   13.45
  14   1  -3   29.09   23.46
 -14  -1  -3   -0.82    7.81
  14   1   3   26.81   18.19
 -14  -1  -4    7.84   12.67
  14   1  -4   -6.07   13.04
  14  -1   4   16.86   15.12
  14   1   4    4.54    9.09
  14   1  -5   -4.48   13.01
  14  -1   5  -11.82   13.39
  14  -1  -5   -6.94   14.03
  14   1   5    3.10   12.60
 -14  -1  -5  -10.97   15.67
  14  -1  -6   -7.18   13.11
  14   1  -6   -8.77   14.41
  14   1   6   -5.88   10.08
  14  -1   6   -6.07   17.85
  14   1   7   14.06   19.26
 -14   1  -7    7.90    9.37
  14  -1   7   11.47   11.09
  14   1  -7   17.48   12.35
  14   1  -8  162.86   38.77
  14   1   8  167.18   38.13
 -14   1  -8  148.93   33.27
  14  -1  -8  191.14   43.10
  14  -1   8  152.66   34.87
  14  -1  -9   -5.18   13.96
  14   1  -9   34.64   23.52
  14   1   9    6.43   18.13
  14  -1   9   25.60   18.34
  14  -1  10   15.85   14.36
  14  -1 -10   38.02   26.91
  14   1 -10   28.72   21.13
  14   1  10   40.01   22.88
  14   1 -11   -6.23   20.46
  14  -1  11   -7.53   19.09
  14  -1 -11    7.62   13.30
  14   1  11  -10.08   12.24
  14   1 -12    7.57   18.51
  14  -1 -12   -3.96   15.12
  14   1  12   25.60   19.31
  14  -1  12    4.94   12.09
  14   1 -13   -1.53   11.96
  14  -1 -13   10.88   21.81
  14   1  13    7.88   19.78
  14  -1  13   33.51   24.37
  14  -1  14   13.37   18.05
  14  -1 -14   47.51   29.29
  14   1 -14   17.70   18.37
  14   1  14   25.80   24.49
  14   1 -15   13.47   18.35
  14  -1  15    9.16   15.14
  14  -1 -15   56.74   29.38
  14   1  15   18.60   11.54
  14  -1 -16   -9.67   17.81
  14  -1  16  -12.99   22.89
  14   1  16   35.89   27.65
  14   1 -16    5.54   16.49
  14  -1 -17  -35.84   28.73
  14   1  17   -8.22   24.44
  14   1 -17  -10.90   25.24
  14  -1  17  -30.20   26.35
  14   1  18  -12.98   16.85
  14  -1  18   78.37   34.40
  14  -1 -18   80.47   36.38
  14   1 -18  -23.85   31.70
  14  -1 -19    7.27   12.15
  14  -1  19    5.99   22.66
  15   1   0  205.56   40.51
  15  -1   0  215.19   37.04
  15  -1  -1  678.00   65.01
  15  -1   1  674.44   65.01
  15   1   1  750.23   75.35
  15   1  -1  723.73   74.95
  15  -1  -2    4.94    9.60
  15   1  -2   13.14   13.24
  15  -1   2    8.92   13.03
  15   1   2   16.38   11.99
  15   1  -3  487.60   66.33
  15   1   3  490.78   62.60
  15  -1   3  497.14   56.27
  15  -1  -3  498.45   57.29
  15  -1   4   -3.43   12.25
  15   1  -4    5.88    9.70
  15   1   4   -1.82   11.67
  15   1  -5  690.95   81.06
  15  -1   5  728.24   70.57
  15   1   5  764.58   78.31
  15   1  -6  113.09   34.81
  15   1   6  118.84   32.52
  15  -1  -6  102.48   31.24
  15  -1   6   85.20   25.87
  15   1  -7 1120.28  105.82
  15  -1   7  886.42   81.23
  15   1   7  852.17   86.04
  15  -1  -7 1026.67   99.96
  15  -1  -8  133.63   37.80
  15   1  -8  167.43   42.50
  15  -1   8  148.28   33.05
  15   1   8  201.60   43.18
  15   1  -9  681.43   86.39
  15  -1   9  612.33   71.72
  15   1   9  607.35   75.24
  15  -1  -9  567.57   78.67
  15   1  10   -5.99   17.11
  15  -1  10   11.22   14.78
  15  -1 -10   -1.31   17.82
  15   1 -10  -22.93   23.25
  15  -1  11  242.93   51.21
  15  -1 -11  405.93   68.93
  15   1 -11  331.64   61.65
  15   1  11  410.65   65.48
  15  -1 -12  167.64   45.33
  15   1 -12  102.17   38.00
  15   1  12  147.40   41.30
  15  -1  12  119.58   36.86
  15   1 -13  299.10   61.67
  15  -1  13  220.15   49.15
  15  -1 -13  379.34   68.90
  15   1  13  459.03   72.77
  15  -1 -14  280.11   61.52
  15  -1  14  183.21   44.05
  15   1 -14  157.44   46.94
  15   1  14  179.06   48.56
  15   1  15  335.06   66.15
  15  -1  15  317.79   66.80
  15  -1 -15  507.61   83.09
  15   1 -15  353.06   69.80
  15  -1  16   32.78   16.15
  15  -1 -16   36.87   29.78
  15   1  16   50.48   29.60
  15   1 -16   26.57   22.47
  15  -1  17  255.61   63.08
  15   1 -17  272.90   64.22
  15  -1 -17  293.02   64.02
  15   1  17  281.46   65.49
  15  -1 -18  -22.46   25.19
  15  -1  18  -36.59   25.47
  16   1   0   41.84   22.36
  16  -1   0    5.62    8.67
  16   1  -1   44.20   22.70
  16  -1   1   11.40   11.73
  16   1   1   12.23   17.48
  16  -1  -1   25.36   13.36
  16   1  -2   -2.96   12.82
  16   1   2   -6.58   15.34
  16  -1  -2   -2.54   13.03
  16  -1   2   -5.62   11.70
  16   1  -3  -10.98   17.65
  16   1   3   -5.76   16.21
  16  -1   3    5.62   15.46
  16  -1  -3    6.13   13.67
  16   1  -4    8.89   15.09
  16  -1   4   36.45   18.93
  16   1   4   -6.77   14.08
  16  -1  -4    1.38    8.71
  16   1  -5    2.03   13.18
  16  -1   5    8.97   16.26
  16   1   5   39.15   21.54
  16   1  -6   -6.52   19.59
  16  -1   6   17.44   16.31
  16   1   6   16.54   19.28
  16  -1  -7   -5.16   12.31
  16   1  -7   -6.72   17.47
  16   1   7  -12.38   15.09
  16  -1   7   10.11   14.85
  16   1   8  -10.41   21.78
  16  -1   8   20.33   20.69
  16  -1  -8  -21.70   20.85
  16   1  -8    6.55   12.27
  16  -1   9   12.82   12.67
  16   1  -9  -24.48   23.55
  16   1   9   -1.52   16.71
  16  -1 -10   -4.16   21.68
  16   1  10   49.10   26.07
  16  -1  10   16.67   15.31
  16   1 -10   78.39   33.70
  16   1 -11   -8.11   15.19
  16  -1 -11   40.84   27.41
  16   1  11   26.70   24.48
  16  -1  11   23.05   22.82
  16  -1 -12   32.17   23.86
  16   1  12    4.33   20.06
  16  -1  12   -0.26   11.24
  16   1 -12   10.70   13.78
  16   1  13    8.33   15.43
  16  -1  13   10.37   19.68
  16  -1 -13  -40.69   23.79
  16   1 -13   -5.46   23.37
  16  -1  14   48.90   27.91
  16  -1 -14   54.22   30.93
  16   1 -14   14.91   21.51
  16   1  14    4.48   16.54
  16   1  15  -14.22   19.61
  16  -1  15  -11.18   19.91
  16  -1 -15   21.48   24.32
  16   1 -15   21.90   20.99
  16  -1 -16   -4.57   22.09
  16  -1  16  -19.58   30.30
  16   1 -16   12.29   23.51
  16   1  16   29.82   28.81
  16  -1  17  -22.51   24.74
  16   1  17   -4.35   22.37
  16  -1 -17   25.31   31.52
  16  -1  18   15.42   18.78
  17  -1   0   14.73   14.57
  17   1   0   19.83   18.79
  17   1   1  514.26   67.05
  17  -1  -1  494.07   61.54
  17   1  -1  476.17   63.97
  17  -1   1  592.34   66.02
  17  -1  -2   22.56   12.62
  17   1  -2    3.49   14.52
  17  -1   2   28.34   14.58
  17   1   2   30.98   19.98
  17   1  -3  361.81   57.57
  17   1   3  371.27   59.41
  17  -1  -3  387.72   55.06
  17  -1   3  403.70   57.03
  17  -1  -4   62.42   24.03
  17   1  -4    9.69   10.64
  17   1   4   24.83   23.41
  17  -1   4   29.31   15.08
  17  -1   5  503.41   63.17
  17   1  -5  446.23   69.14
  17   1   5  527.95   71.35
  17  -1   6   65.70   27.89
  17   1   6   56.51   27.45
  17   1  -6    2.89   12.66
  17  -1   7  572.74   70.36
  17   1   7  619.03   77.90
  17   1  -7  629.91   84.28
  17  -1  -8   -1.65   14.10
  17   1  -8   12.42   21.24
  17  -1   8    0.75   11.29
  17   1   8   11.21   11.55
  17  -1  -9  451.13   73.30
  17  -1   9  501.93   68.91
  17   1   9  401.51   63.98
  17   1  -9  332.75   64.07
  17   1 -10   92.00   36.79
  17  -1 -10   82.42   34.76
  17  -1  10   67.74   27.05
  17   1  10   73.42   30.82
  17   1 -11  201.96   50.26
  17   1  11  138.60   38.71
  17  -1  11  226.95   49.91
  17  -1 -11  218.77   52.41
  17   1 -12  174.10   49.73
  17  -1 -12  176.62   48.71
  17   1  12  174.62   44.67
  17  -1  12  123.05   38.56
  17  -1 -13  336.11   67.81
  17   1  13  330.21   66.83
  17   1 -13  400.14   75.15
  17  -1  13  328.66   63.43
  17   1 -14   85.91   40.67
  17   1  14   85.13   33.77
  17  -1  14   39.30   27.77
  17  -1 -14   32.02   18.85
  17   1  15  260.53   60.90
  17  -1  15  131.41   49.20
  17  -1 -15  326.78   69.30
  17   1 -15  338.86   72.49
  17  -1  16   -4.51   17.48
  17   1  16   24.23   26.60
  17  -1  17   75.38   34.19
  18   1   0    5.18   11.52
  18  -1   0    6.45   15.83
  18  -1   1   28.36   20.13
  18  -1  -1   26.66   17.84
  18   1  -1   -6.27   17.38
  18   1  -2  119.77   35.20
  18  -1   2  152.23   36.08
  18   1   2  163.60   40.48
  18  -1  -2  159.31   34.16
  18   1   3    9.23   12.55
  18  -1  -3   28.04   19.81
  18  -1   3   25.45   18.46
  18   1  -3    9.46   15.53
  18  -1  -4  -12.69   13.00
  18   1   4   24.62   20.26
  18  -1   4   -0.60   10.86
  18   1  -4   30.71   21.57
  18  -1  -5    9.50   12.30
  18   1  -5    5.64   18.59
  18  -1   5   22.38   20.79
  18   1   5   29.89   20.37
  18   1   6   -2.80   20.35
  18   1  -6    7.27   15.19
  18  -1   6   -9.51   12.23
  18  -1   7  -10.67   15.41
  18   1   7    7.95   18.71
  18   1  -7   10.33   15.19
  18  -1   8   29.49   18.98
  18   1  -8  -11.25   12.85
  18  -1   9   11.20   10.60
  18   1   9   -8.96   19.64
  18   1  -9   -3.06   14.87
  18  -1  -9   45.77   28.25
  18  -1  10   31.40   19.36
  18   1  10   39.92   25.35
  18  -1 -10  -13.37   23.29
  18   1 -10  -17.44   21.03
  18  -1 -11   13.04   18.98
  18  -1  11  -11.50   14.56
  18   1 -11   25.91   25.79
  18   1  11   -6.55   14.29
  18  -1  12   28.84   23.10
  18   1  12   14.26   18.81
  18   1 -12   -4.76   12.97
  18  -1 -12  -12.68   18.15
  18  -1 -13  -55.11   30.22
  18   1  13  -10.44   16.01
  18   1 -13  -12.14   20.32
  18  -1  13  -20.30   15.94
  18  -1 -14   20.34   22.06
  18  -1  14  -10.89   18.78
  18   1  14    7.06   15.91
  18   1  15   37.46   32.03
  18  -1  15  -35.85   24.20
  18  -1  16   19.13   19.84
  19  -1   0   35.48   19.47
  19   1   0    2.52   13.48
  19  -1   1  357.52   54.52
  19   1  -1  515.33   72.64
  19   1   1  379.33   62.73
  19  -1  -1  426.24   60.38
  19   1  -2   90.82   33.01
  19  -1   2  113.09   31.48
  19  -1  -2   39.14   17.00
  19   1   2   35.68   16.31
  19  -1   3  416.99   60.09
  19  -1  -3  462.40   62.72
  19   1  -3  370.42   62.64
  19   1   3  397.50   64.74
  19  -1  -4  150.72   38.88
  19   1   4  166.12   43.88
  19   1  -4  149.86   40.79
  19  -1   4  141.05   34.69
  19  -1   5  318.10   52.83
  19  -1  -5  336.83   53.80
  19   1  -5  320.01   60.08
  19   1   5  394.37   65.79
  19  -1   6    2.01   14.86
  19  -1  -6    8.92   12.98
  19   1   6    6.31   11.54
  19   1   7  316.83   59.16
  19  -1   7  300.59   54.22
  19   1  -7  350.34   68.07
  19  -1   8   -4.46   12.33
  19   1   8   53.09   31.40
  19   1  -8   -3.76   25.10
  19  -1   9  271.48   54.12
  19   1   9  286.73   56.28
  19   1  -9  339.20   67.24
  19   1  10   50.19   23.77
  19  -1  10   88.01   38.27
  19   1 -10  117.19   42.32
  19  -1 -10  148.82   45.39
  19  -1 -11  229.63   59.76
  19   1 -11  181.04   51.89
  19  -1  11  180.17   46.03
  19   1  11  141.72   43.43
  19  -1  12   49.37   21.36
  19   1 -12    5.57   15.67
  19  -1 -12   12.11   15.26
  19   1  12  -10.13   17.74
  19   1  13  330.42   69.23
  19  -1  13  221.69   57.28
  19   1  14    9.99   14.55
  19  -1  14    3.74   22.65
  19  -1  15  141.88   46.88
  20  -1   0  -12.99   20.44
  20   1   0   18.43   20.36
  20  -1   1   23.78   17.65
  20   1   1   54.58   26.21
  20  -1  -1   25.05   18.39
  20   1  -1   48.65   21.39
  20  -1   2    6.27    9.88
  20   1   2   -5.42   18.23
  20   1  -2   41.02   25.35
  20  -1  -2   27.53   20.25
  20   1  -3   11.98   18.37
  20  -1   3   14.21   17.65
  20   1   3   16.03   10.11
  20  -1  -3   13.72   16.10
  20  -1   4   11.29   17.96
  20   1  -4    6.77   13.93
  20   1   4  -14.29   19.96
  20  -1  -4    0.78   13.92
  20   1  -5   41.17   27.83
  20   1   5   38.49   35.86
  20  -1   5    1.04   11.45
  20  -1  -5    6.85   10.50
  20  -1  -6   10.51   24.27
  20   1   6  -15.18   20.86
  20  -1   6   48.35   25.72
  20   1  -6   -4.02   16.25
  20  -1  -7    0.12   11.66
  20   1   7   20.07   21.57
  20  -1   7   17.40   20.89
  20   1   8   33.69   24.46
  20  -1   8   14.15   16.34
  20   1  -9    0.68   18.39
  20  -1   9  -14.54   12.42
  20   1   9   26.48   24.79
  20   1 -10   20.45   23.08
  20   1  10    1.22   21.17
  20  -1  10    8.64   18.30
  20   1  11   -3.18   13.66
  20  -1  11   -1.93   14.83
  20   1  12   11.49   21.41
  20  -1  12   28.01   24.12
  20  -1  13   -4.71   20.49
  20  -1  14  -11.36   19.66
  21   1   0   92.59   35.72
  21  -1   0   77.00   27.95
  21  -1  -1  358.10   58.99
  21  -1   1  337.18   57.65
  21   1   1  343.74   63.71
  21   1  -1  347.15   65.48
  21   1   2   52.10   27.26
  21  -1  -2   57.47   25.48
  21  -1   2   89.07   30.32
  21   1  -2   19.79   17.78
  21   1  -3  331.23   62.27
  21  -1  -3  274.15   51.87
  21   1   3  297.86   59.12
  21  -1   3  272.93   51.63
  21   1  -4   10.91   15.53
  21   1   4    2.25   18.37
  21  -1  -4   -9.33   16.84
  21  -1  -5  299.46   54.58
  21  -1   5  257.93   53.63
  21   1  -5  260.33   54.96
  21   1   5  263.24   57.64
  21   1  -6   23.69   14.42
  21  -1  -6  -16.79   18.07
  21   1   6   53.22   25.94
  21  -1   6   29.65   20.52
  21  -1  -7  152.64   41.17
  21   1  -7  163.67   47.58
  21  -1   7  174.29   44.15
  21   1   7  231.94   54.09
  21   1   8  121.78   43.74
  21  -1   8   37.99   24.39
  21  -1  -8   57.43   24.37
  21   1   9  183.99   48.41
  21  -1   9   74.08   26.97
  21  -1  10   13.85   17.20
  21   1  10   48.37   30.15
  21   1  11  133.54   44.62
  21  -1  11  180.49   50.31
  21  -1  12  -10.07   18.63
  21  -1  13  109.70   43.81
  22  -1   0   -0.49   12.30
  22   1   0   14.31   16.58
  22  -1  -1   45.63   25.31
  22  -1   1    1.61   15.16
  22   1   1   18.06   12.75
  22   1  -1    1.88   18.07
  22   1   2   -4.93   11.79
  22  -1  -2   11.45   19.71
  22  -1   2    3.75   10.58
  22   1  -2   45.88   28.64
  22   1   3   -4.54   10.87
  22  -1   3   29.16   22.00
  22  -1  -3   -1.99   17.60
  22   1  -3    4.53   13.40
  22   1  -4   16.06   16.69
  22  -1   4   18.33   16.82
  22   1   4  -12.65   21.28
  22  -1  -4   31.23   19.93
  22   1  -5   12.95   19.26
  22  -1   5   -5.34   13.04
  22  -1  -5   30.08   17.37
  22   1   5  -16.98   17.71
  22  -1  -6   21.28   16.32
  22   1  -6    7.56   12.63
  22  -1   6   -1.73   21.48
  22   1   6  -22.72   19.91
  22  -1   7   10.16   20.63
  22  -1  -7  -25.91   18.16
  22   1  -7    0.79   21.37
  22   1   7    7.32   16.31
  22   1  -8   56.59   31.88
  22  -1   8   20.09   25.68
  22   1   8   37.60   25.96
  22  -1  -8   20.10   12.01
  22  -1   9   33.41   25.20
  22   1   9   15.41   22.04
  22  -1  -9   15.76   18.08
  22  -1  10  -74.10   32.30
  22  -1  11   51.39   29.83
  22  -1  12   29.84   21.20
  23  -1   0  193.73   46.59
  23   1   0  138.32   42.52
  23   1  -1  137.25   40.68
  23  -1  -1  137.27   37.26
  23  -1   1  165.59   41.88
  23   1   1   93.26   32.99
  23   1   2   -3.07   17.22
  23   1  -2  -44.39   25.40
  23  -1  -2   14.58   20.52
  23  -1   3  152.89   39.99
  23  -1  -3  178.20   43.97
  23   1   3  143.79   42.68
  23   1  -3  191.98   48.71
  23   1  -4   35.54   24.92
  23  -1   4    6.58   19.42
  23   1   4   14.45   12.30
  23  -1  -4   -0.79   14.58
  23   1   5  352.34   68.54
  23  -1   5  229.13   49.07
  23   1  -5  209.62   52.58
  23  -1  -5  214.37   49.15
  23  -1  -6   62.27   27.21
  23   1  -6   65.40   34.03
  23  -1   6   26.65   12.86
  23   1   6   80.75   36.94
  23  -1  -7  151.09   41.94
  23   1  -7  162.46   47.93
  23  -1   7  169.60   46.26
  23   1   7  209.19   54.23
  23  -1   8   -5.24   18.59
  23  -1  -8   98.26   33.73
  23  -1   9   78.97   33.55
  23  -1  -9  177.16   46.46
  24  -1   0  -26.59   19.60
  24   1   0  -29.53   14.53
  24  -1  -1    6.20   15.16
  24  -1   1   -0.42   13.86
  24   1   1  -14.19   15.96
  24   1   2  -11.17   16.46
  24  -1   2   -1.95   15.18
  24   1  -2   -1.95   11.39
  24  -1  -2   15.01   20.40
  24  -1   3   16.41   17.29
  24   1   3   18.99   19.67
  24  -1  -3   42.84   26.04
  24   1  -3   15.29   19.01
  24   1   4  -13.52   13.18
  24  -1   4   -1.42   13.36
  24  -1   5   24.51   16.87
   0   2   1  644.51   27.01
   0  -2  -1  668.09   28.07
   0   2   2 2343.79   55.74
   0  -2  -2 2390.19   57.57
   0   2   3 1959.78   56.44
   0  -2  -3 1929.26   56.93
   0   2   4 1206.81   29.14
   0  -2  -4 1223.80   49.07
   0  -2  -4 1269.86   31.79
   0  -2  -5 2572.03   77.78
   0   2   5 2390.49   77.43
   0  -2  -5 2628.84   54.55
   0  -2  -6 1311.39   44.75
   0  -2  -6 1319.31   60.67
   0   2   6 1355.24   62.65
   0   2   7  594.30   46.59
   0  -2  -7  646.75   35.33
   0  -2  -7  724.17   48.65
   0  -2  -8  930.70   58.54
   0   2   8  857.02   57.14
   0  -2  -8  859.35   44.05
   0  -2  -9  227.89   24.72
   0   2   9  242.53   32.62
   0   2  -9  249.55   34.07
   0  -2  -9  256.25   33.43
   0  -2 -10 3593.47  130.92
   0   2 -10 3522.15  132.06
   0   2  10 3481.72  127.25
   0  -2 -10 3486.04  103.94
   0  -2 -11  299.43   32.91
   0  -2 -11  367.39   44.35
   0   2  11  319.28   43.20
   0   2 -11  302.96   40.32
   0   2 -11  278.58   39.52
   0  -2 -12 1829.81  101.57
   0  -2 -12 1795.86   84.00
   0   2 -12 2044.19  105.43
   0   2 -12 1862.02  104.86
   0   2 -13  415.04   50.45
   0  -2 -13  404.73   42.25
   0  -2 -13  382.19   50.07
   0   2 -13  436.91   52.87
   0  -2 -14  954.98   68.24
   0   2 -14  913.21   77.20
   0   2 -15  103.85   27.77
   0  -2 -15  101.98   25.56
   0  -2 -16 1030.02   77.77
   0   2 -16 1121.15   92.07
   0   2 -17  119.41   32.19
   0  -2 -17  107.11   27.33
   0  -2 -18  666.98   67.92
   0   2 -18  721.18   78.51
   0  -2 -19  282.19   48.80
   0   2 -19  244.25   49.71
   0  -2 -20  336.54   52.98
   0   2 -20  277.14   52.69
   0   2 -21  151.72   39.57
   0  -2 -21  124.29   33.55
   0  -2 -22  196.70   42.72
   0   2 -22  197.38   47.66
   0  -2 -23  121.39   37.23
   0   2 -23   74.12   29.27
   0  -2 -24   84.81   32.01
   1   2   0    0.12    2.43
   1  -2  -1  164.47   11.56
   1   2  -1  146.28   14.17
  -1  -2  -1  151.33   16.05
   1   2   1  160.42   16.01
  -1   2   1  149.68   10.79
  -1   2   2    5.66    3.95
   1   2   2   10.91    8.70
  -1   2   2   22.33    6.61
   1  -2  -2    2.08    2.79
  -1  -2  -2    2.30    7.83
   1  -2  -3   28.16    6.90
  -1   2   3   19.25    5.84
   1   2   3   10.55    8.11
  -1   2   3   21.13    6.90
  -1  -2  -3    7.93    4.26
   1  -2  -3   10.40    5.03
   1   2  -4  108.35   16.47
   1  -2  -4   65.89   12.42
  -1   2   4   75.45   13.66
  -1   2   4   81.17   10.27
  -1  -2  -4   96.28   15.83
   1   2   4   72.93   14.08
   1  -2  -4   82.67   11.26
   1  -2  -5  418.25   31.44
   1   2  -5  358.26   32.34
  -1   2   5  347.63   22.87
  -1  -2  -5  381.32   19.49
  -1   2   5  329.81   28.02
   1  -2  -5  326.98   22.75
  -1  -2  -5  354.16   30.57
   1   2   5  320.22   29.72
  -1   2   6  204.56   18.73
  -1   2   6  233.58   25.48
   1  -2  -6  153.91   21.65
  -1  -2  -6  196.61   25.16
   1   2   6  206.68   25.81
   1   2  -6  173.77   25.86
   1  -2  -6  178.24   18.12
  -1  -2  -6  207.72   16.77
  -1   2   7  188.88   19.79
   1   2  -7  149.56   27.12
  -1  -2  -7  216.68   27.45
  -1   2   7  216.60   26.44
   1   2   7  196.37   28.19
   1  -2  -7  113.55   21.26
  -1  -2  -7  220.46   20.00
   1  -2  -7  206.33   21.59
  -1   2  -7  203.98   27.00
   1   2   8   17.59   13.61
  -1   2  -8    6.44    6.75
   1   2  -8   -3.06    8.65
   1  -2  -8   -4.66    9.37
  -1  -2  -8    2.30    4.40
  -1   2   8   13.77   10.90
  -1  -2  -8   11.64    7.83
   1  -2  -8    2.99    5.72
  -1   2   9   70.36   19.21
   1   2  -9   86.49   19.91
  -1  -2  -9   90.23   16.94
   1  -2  -9   82.98   18.42
   1   2   9   86.25   21.50
  -1  -2  -9  102.09   22.33
  -1   2  -9  111.16   22.28
   1  -2  -9   95.27   16.83
   1  -2 -10  219.31   28.33
  -1  -2 -10  232.03   26.27
   1  -2 -10  245.40   35.21
  -1   2 -10  227.71   32.94
  -1  -2 -10  239.02   34.60
   1   2  10  227.81   35.32
   1   2 -10  195.32   32.11
   1  -2 -11    2.23   10.16
  -1  -2 -11    5.91    6.39
   1  -2 -11   26.61   10.54
  -1  -2 -11   18.34   10.43
   1   2 -11   16.42   12.24
  -1   2 -11   16.45    7.90
   1   2 -11    5.11    7.61
   1   2  11   15.66   12.01
   1  -2 -12    3.65    6.88
   1  -2 -12   30.23   13.36
  -1  -2 -12    8.60    6.36
   1   2 -12   18.61   12.77
  -1  -2 -12   39.73   15.42
   1   2  12   48.85   20.03
  -1   2 -12    6.67    7.11
   1   2 -12    9.58    7.84
   1  -2 -13    8.47    6.64
   1  -2 -13   -0.31   11.48
  -1   2 -13   -0.08   11.70
  -1  -2 -13    6.40   14.60
  -1   2 -13   -2.56    8.79
   1   2 -13   -9.60   13.79
   1   2  13   28.38   16.78
  -1  -2 -13   -7.65   10.27
   1   2 -13    3.98   10.87
   1  -2 -14   46.92   17.38
   1   2  14   37.69   20.86
  -1   2 -14   53.48   19.51
   1   2 -14   42.60   17.80
  -1  -2 -14   47.73   16.68
  -1   2 -15   -2.80   11.29
   1  -2 -15   11.58   10.23
  -1  -2 -15   12.44    9.70
   1   2 -15   28.93   19.83
  -1  -2 -16   -0.62   12.02
   1  -2 -16   27.45   16.79
   1   2 -16    5.95   12.61
  -1   2 -16    9.76   13.01
  -1   2 -17    3.66    9.81
   1   2 -17    1.08   10.53
   1  -2 -17   -3.57    9.86
  -1  -2 -17    5.86    7.69
  -1  -2 -18   30.88   15.36
  -1   2 -18   40.43   21.29
   1   2 -18   38.38   22.72
   1  -2 -18   42.56   17.88
  -1  -2 -19   30.00   17.43
   1   2 -19   11.03   15.24
  -1   2 -19    6.42   11.78
   1  -2 -19    2.97    9.63
   1  -2 -20   22.44   16.04
  -1   2 -20    0.59   15.62
  -1  -2 -20   29.86   15.85
   1   2 -20   20.92   13.67
   1   2 -21  -17.50   19.61
  -1  -2 -21   19.02   16.50
  -1   2 -21   10.75   11.02
   1  -2 -21    0.21   11.33
  -1  -2 -22   45.55   25.95
  -1   2 -22   32.38   22.43
   1   2 -22    7.74   14.62
   1  -2 -22   63.84   27.22
   1   2 -23  -23.21   17.56
  -1   2 -23    2.44   14.75
   1  -2 -23   24.66   22.51
  -1  -2 -23   19.34   17.77
   1  -2 -24  -65.55   28.23
  -1  -2 -24  -21.88   17.26
   2   2   0 3029.33   57.16
  -2  -2   0 3102.14   57.27
   2   2   1  474.25   31.17
  -2  -2   1  508.31   27.20
   2   2   1  472.26   19.76
   2   2  -1  501.80   27.54
  -2  -2  -1  507.95   19.62
   2   2  -2 1412.12   50.88
   2   2   2 1288.71   53.67
   2  -2  -2 1210.57   32.81
  -2   2   2 1282.59   45.13
  -2  -2   2 1269.06   48.30
  -2  -2  -2 1233.61   51.11
   2  -2  -3  915.54   39.92
   2   2   3  950.66   48.28
  -2  -2  -3  972.57   47.51
  -2   2  -3  933.27   37.06
   2   2  -3  995.18   46.36
  -2   2   3  979.74   40.09
  -2   2   4  668.96   34.25
   2  -2  -4  699.31   36.44
  -2   2   4  662.66   33.12
  -2  -2  -4  636.76   41.03
   2  -2  -4  673.69   35.23
   2   2  -4  653.86   40.94
   2   2   4  660.51   41.21
  -2   2   5 1386.95   50.22
   2   2  -5 1343.28   62.54
  -2   2   5 1278.27   53.53
   2   2   5 1403.55   65.71
   2  -2  -5 1365.09   52.96
  -2  -2  -5 1254.89   61.25
  -2  -2  -6 1503.86   71.96
  -2   2  -6 1492.38   65.08
  -2   2   6 1564.88   57.19
   2   2   6 1580.10   73.00
   2  -2  -6 1628.20   68.10
   2  -2  -6 1563.70   60.53
   2   2  -6 1487.12   71.42
  -2  -2  -7  794.71   53.80
   2   2   7  822.51   55.99
   2  -2  -7  855.60   52.89
   2   2  -7  858.56   57.81
   2  -2  -7  761.68   44.45
  -2   2   7  839.41   45.13
  -2   2   8 2385.29   80.01
  -2   2  -8 1850.53   88.32
   2   2   8 2298.71   98.72
  -2  -2  -8 2433.21   97.86
   2  -2  -8 2468.94   95.44
   2  -2  -8 2252.90   80.63
   2   2  -8 2256.23   95.78
  -2   2  -9  555.56   48.47
  -2   2   9  516.50   39.95
  -2  -2  -9  577.92   50.99
   2  -2  -9  520.09   41.38
  -2  -2  -9  555.33   36.71
   2  -2  -9  539.92   48.58
   2   2  -9  577.89   50.53
   2   2   9  520.55   51.49
   2  -2 -10 1327.51   70.14
   2   2  10 1213.40   83.43
  -2  -2 -10 1290.54   60.16
  -2  -2 -10 1367.53   81.83
   2   2 -10 1201.51   77.04
  -2  -2 -11  260.51   29.76
  -2  -2 -11  269.40   39.43
  -2   2 -11  249.83   41.48
   2  -2 -11  245.54   37.07
   2   2  11  285.27   42.50
   2   2 -11  240.13   38.74
   2  -2 -11  312.11   35.61
  -2  -2 -12 1022.48   62.04
  -2  -2 -12 1064.05   78.39
   2  -2 -12 1046.31   68.94
   2   2  12 1113.07   83.17
   2   2 -12 1076.40   78.90
  -2   2 -12 1107.78   80.38
   2   2 -12 1102.90   80.17
   2  -2 -12  999.41   75.70
   2  -2 -13  340.45   48.80
  -2   2 -13  334.05   46.34
  -2  -2 -13  310.47   45.12
   2   2  13  242.26   41.04
   2  -2 -13  251.62   35.74
   2   2 -13  318.45   46.08
   2   2 -13  236.14   39.30
  -2  -2 -13  276.31   34.71
  -2  -2 -14  847.50   63.62
   2   2 -14  802.57   74.88
   2  -2 -14  823.63   67.65
   2   2 -15  205.41   40.30
  -2   2 -15  235.63   40.76
  -2  -2 -15  195.50   32.22
   2   2  15  202.58   44.79
   2  -2 -15  230.24   36.72
  -2  -2 -16  661.95   61.33
  -2   2 -16  791.05   77.42
   2   2 -16  734.44   76.17
   2  -2 -16  669.93   65.52
  -2   2 -17  204.43   40.39
   2  -2 -17  230.11   40.69
   2   2 -17  254.05   47.38
  -2  -2 -17  225.04   37.92
  -2  -2 -18  453.46   56.06
  -2   2 -18  447.60   64.02
   2   2 -18  488.56   66.82
   2  -2 -18  407.92   54.79
   2   2 -19  182.20   41.35
  -2   2 -19   84.37   29.47
  -2  -2 -19  157.34   33.34
   2  -2 -19  105.42   30.16
   2   2 -20  376.20   63.27
  -2  -2 -20  358.87   54.26
   2  -2 -20  285.70   49.35
  -2   2 -20  324.15   57.21
  -2   2 -21  136.65   39.36
  -2  -2 -21  165.97   38.85
   2   2 -21  137.07   41.55
   2  -2 -21  161.14   39.23
  -2   2 -22  208.30   49.40
  -2  -2 -22  247.72   47.99
   2  -2 -22  249.67   50.09
   2   2 -22  164.51   43.46
   2   2 -23  102.37   34.84
  -2  -2 -23  102.50   30.58
  -2   2 -23  152.86   44.82
   2  -2 -23   97.72   35.95
   2  -2 -24  149.41   44.41
  -3  -2   0    1.67    3.88
   3   2   0    2.30    3.92
   3   2   1   59.21   14.71
  -3  -2  -1   49.40    8.34
   3   2  -1   55.36   10.94
   3   2   1   57.36    9.37
  -3  -2   1   51.80   10.64
   3   2  -2 1122.56   47.73
  -3  -2   2 1196.33   49.23
  -3  -2  -2 1094.42   34.43
   3   2   2  973.80   49.66
  -3   2   2 1000.90   45.79
  -3  -2  -2  988.58   49.46
  -3  -2   3  425.72   31.66
   3  -2  -3  393.35   29.76
  -3  -2  -3  375.10   31.47
   3   2   3  373.56   32.53
   3   2  -3  372.73   30.28
  -3  -2  -3  393.08   20.87
  -3   2   3  406.57   29.83
  -3   2   4  268.16   24.89
  -3  -2   4  296.73   28.92
  -3  -2  -4  329.33   31.05
   3  -2  -4  367.13   29.94
   3   2   4  308.63   30.40
   3  -2  -4  318.50   24.44
   3   2  -4  303.95   29.20
   3   2   5  313.38   31.90
   3   2  -5  331.07   32.14
   3  -2  -5  326.87   29.46
  -3  -2   5  285.18   30.54
  -3  -2  -5  314.82   32.52
  -3   2   5  356.90   28.98
  -3   2  -6   -0.46    5.31
   3   2   6   38.89   15.22
   3  -2  -6   12.53    7.71
  -3   2   6    9.99    7.15
  -3  -2  -6   21.08   10.53
   3  -2  -6    5.35    6.73
   3   2  -6   19.84   10.19
   3   2  -7   54.32   15.09
   3  -2  -7   80.11   16.66
  -3   2  -7   77.61   17.60
  -3   2   7  104.90   17.80
   3   2   7   83.07   19.86
  -3  -2  -7   98.47   20.98
   3  -2  -7   58.41   14.10
   3   2  -8   -4.50    8.09
  -3   2   8   10.05    6.48
  -3   2  -8    4.39    7.76
   3  -2  -8    4.05    8.59
  -3  -2  -8   10.05    8.89
   3  -2  -8    1.36    6.57
   3   2   8   -3.95    8.45
  -3   2   9   32.99   11.43
   3  -2  -9   31.48   10.99
   3  -2  -9   46.97   16.78
   3   2   9   39.52   19.38
  -3  -2  -9   58.53   18.60
   3   2  -9   36.28   14.92
  -3   2  -9   15.64   10.55
   3   2  10  637.04   61.06
  -3  -2 -10  644.36   56.97
  -3   2 -10  686.44   57.23
  -3   2  10  627.19   48.21
   3   2 -10  636.29   57.17
   3  -2 -10  669.74   51.94
   3  -2 -11    2.72    6.82
   3   2  11   15.23   12.70
   3  -2 -11   18.24   11.92
  -3   2  11    9.67    9.80
  -3   2 -11   29.27   15.60
  -3  -2 -11   22.76   13.75
   3   2 -11   13.36   11.41
  -3  -2 -12   26.90   13.80
  -3  -2 -12   30.48   11.29
  -3   2 -12   52.76   19.33
   3   2  12   32.48   14.18
   3  -2 -12   14.33   12.15
   3  -2 -12   37.81   14.77
   3   2 -12   17.14   15.42
  -3  -2 -13    0.24    8.75
   3   2 -13   -3.90   13.12
   3  -2 -13    6.21    7.82
   3   2  13  -15.38   15.43
   3  -2 -13    2.55   11.15
  -3  -2 -13    6.16    6.10
  -3   2 -13  -10.57   11.76
   3  -2 -14  128.02   28.41
  -3  -2 -14  135.72   25.45
   3   2  14  109.91   30.67
   3   2 -14  119.86   30.29
   3   2  15   46.33   22.58
   3  -2 -15   23.82   16.28
  -3  -2 -15   14.95   10.46
   3   2 -15   22.13   17.10
   3  -2 -16   21.01   12.99
  -3  -2 -16   18.17    9.46
   3   2  16   11.61   15.08
   3   2 -16   47.46   19.62
   3  -2 -17   11.14   12.88
  -3  -2 -17   -4.61    7.83
   3   2 -17   -9.56   15.73
   3   2  17  -26.92   18.74
  -3   2 -17    8.19   14.39
  -3  -2 -18   26.21   18.48
  -3   2 -18    5.19   11.53
   3   2 -18   29.19   15.68
   3  -2 -18   11.94   13.81
  -3   2 -19   -4.79   16.49
   3  -2 -19   15.09   15.39
  -3  -2 -19   -2.46   12.03
   3   2 -19    5.71   17.20
   3  -2 -20   64.12   25.20
  -3   2 -20   82.78   32.08
   3   2 -20   53.75   22.43
  -3  -2 -20   90.82   29.05
  -3   2 -21   -1.16   14.07
   3   2 -21   31.24   25.77
  -3  -2 -21   11.58   11.53
   3  -2 -21    9.86   13.43
   3  -2 -22   45.19   19.60
  -3  -2 -22   79.97   28.16
   3   2 -22   63.29   28.45
  -3   2 -22   60.35   24.96
   3   2 -23  -15.29   18.62
  -3   2 -23   23.08   17.44
   3  -2 -23   31.63   22.56
  -3  -2 -23    5.88   21.11
   3  -2 -24   -2.88   12.20
   4   2   0 9999.00  137.87
  -4  -2   0 9911.50  133.46
   4   2   1  316.12   24.14
  -4  -2  -1  263.68   21.66
  -4  -2   1  307.61   25.34
   4   2  -1  310.30   25.71
   4  -2   1  316.21   14.98
  -4   2  -1  284.96   14.53
   4   2   1  301.32   29.77
   4   2   2 1042.60   55.02
  -4  -2  -2 1147.76   43.86
  -4  -2   2 1076.22   50.10
  -4   2  -2 1017.63   33.45
  -4   2   2  998.98   51.30
   4   2  -2  977.44   48.30
  -4  -2  -2 1110.31   56.76
   4  -2  -3  542.11   38.10
  -4   2   3  472.45   35.72
  -4   2  -3  509.21   27.33
   4   2   3  559.91   41.71
  -4  -2  -3  522.75   29.39
  -4  -2   3  562.91   38.52
  -4  -2  -3  534.68   40.56
   4   2  -3  485.31   36.17
   4  -2  -4 1563.49   67.17
   4   2  -4 1454.91   65.99
   4  -2  -4 1620.39   53.64
  -4   2  -4 1525.49   52.91
  -4  -2   4 1416.29   64.67
  -4   2   4 1518.32   64.27
   4   2   4 1523.06   70.28
  -4  -2  -4 1540.79   70.25
  -4  -2   5  656.49   46.42
  -4  -2  -5  643.69   47.64
   4   2  -5  682.79   47.69
   4  -2  -5  717.02   47.06
   4  -2  -5  661.35   39.55
   4   2   5  719.16   50.39
  -4   2   5  727.56   45.05
  -4   2  -5  683.49   40.12
   4  -2   5  685.77   40.64
   4  -2  -6 3368.79  105.11
   4  -2   6 3272.75   98.15
  -4  -2  -6 3392.55  112.72
   4  -2  -6 3187.45   96.36
  -4  -2   6 3436.57  111.62
   4   2   6 3446.61  115.57
  -4   2   6 3334.97  100.17
   4   2  -6 3173.92  107.99
  -4  -2  -7  823.72   57.83
  -4   2  -7  942.67   56.28
  -4  -2   7  850.95   61.90
   4  -2  -7  926.51   56.86
  -4   2   7  966.52   55.47
   4   2  -7  891.28   60.86
   4  -2  -7  960.24   56.41
   4   2   7 1005.91   65.65
  -4   2  -8 3601.28  115.56
   4   2  -8 3536.23  125.28
  -4   2   8 3478.87  108.51
   4   2   8 3453.90  126.85
   4  -2  -8 3640.42  116.10
  -4  -2   8 3452.32  122.44
  -4  -2  -8 3567.98  125.44
   4   2  -9  917.04   67.45
  -4   2  -9  931.77   61.88
   4   2   9  850.57   66.37
  -4  -2  -9  831.51   62.59
   4  -2  -9  841.19   57.73
  -4   2   9  847.98   56.43
   4  -2  -9  888.28   61.63
   4  -2 -10  116.71   24.03
  -4   2 -10  100.52   22.71
   4   2 -10  108.68   24.49
  -4   2  10   73.34   17.26
  -4  -2 -10  118.23   25.57
   4   2  10   65.64   21.27
   4  -2 -10   93.38   20.94
  -4   2 -11  342.43   43.08
  -4   2  11  321.80   37.80
   4   2 -11  350.27   44.91
   4  -2 -11  318.51   38.68
  -4  -2 -11  369.82   46.59
   4   2  11  304.92   44.13
   4  -2 -11  417.50   46.63
  -4   2 -12  396.20   48.70
  -4   2  12  299.68   38.01
   4  -2 -12  315.22   44.75
  -4  -2 -12  345.93   46.14
   4  -2 -12  316.62   40.29
   4   2 -12  392.70   49.30
   4   2  12  312.40   46.78
   4  -2 -13  249.18   42.08
   4   2 -13  267.69   42.83
   4   2  13  288.74   45.65
   4  -2 -13  287.95   40.08
  -4   2 -13  355.97   48.44
  -4  -2 -14  766.76   59.24
   4  -2 -14  874.26   72.82
   4   2 -14  833.05   77.73
   4   2  14  897.70   84.75
  -4  -2 -15  466.68   49.05
   4   2  15  564.34   70.39
   4  -2 -15  459.38   55.10
   4   2 -15  568.57   67.09
  -4  -2 -16  373.74   46.19
   4   2 -16  364.29   54.21
   4  -2 -16  388.46   52.98
   4   2  16  310.12   53.83
   4   2 -17  300.80   52.19
   4   2  17  217.31   48.79
   4  -2 -17  342.14   50.26
  -4  -2 -17  218.69   36.74
   4   2 -18  152.34   37.57
   4  -2 -18  198.64   41.01
   4   2  18  211.37   47.47
  -4  -2 -18  143.28   29.79
  -4   2 -19   90.93   30.35
   4  -2 -19   66.43   26.19
  -4  -2 -19   37.23   20.28
   4   2 -19   39.27   18.68
   4  -2 -20  320.69   54.18
   4   2 -20  335.66   59.46
  -4   2 -20  308.71   56.84
  -4  -2 -20  375.64   53.81
   4   2 -21  148.86   40.57
   4  -2 -21  197.34   45.34
  -4   2 -21   91.43   33.37
  -4  -2 -21  114.63   31.42
  -4  -2 -22  338.88   55.83
   4  -2 -22  398.00   63.96
  -4   2 -22  341.83   63.15
   4   2 -22  370.18   66.77
  -4  -2 -23  214.77   46.63
   4  -2 -23  110.97   37.00
  -4   2 -23  129.97   41.92
   4   2 -23  124.87   40.74
   4  -2 -24  143.01   40.74
   5  -2   0    2.95    3.31
  -5  -2   0    3.17    6.48
   5   2   0    2.61    5.90
  -5  -2  -1   65.96   12.93
   5   2   1   65.01   15.83
   5   2   1   65.56   13.35
  -5   2   1   59.90   13.83
  -5  -2   1   77.26   15.37
   5  -2   1   64.32    9.03
   5   2  -1   87.12   16.00
  -5  -2   2    9.73    5.67
  -5   2   2   24.21   11.40
  -5  -2  -2   16.56   11.14
   5  -2   2    9.85    5.63
   5   2   2   16.17    9.74
  -5  -2  -2   31.44   11.56
  -5   2  -2   23.16    6.51
   5   2  -2   11.54    7.24
   5   2  -3   28.05    9.87
  -5  -2  -3   26.71   10.44
   5   2   3   45.36   14.60
  -5   2   3   40.00   13.33
  -5   2  -3   27.99    7.81
   5  -2  -3   35.32   12.81
  -5  -2  -3   38.31   10.92
  -5  -2   3   74.92   15.57
   5  -2   3   26.26    8.47
  -5   2  -4   55.90   11.31
   5   2  -4   41.82   11.87
  -5  -2  -4   69.39   13.02
   5  -2   4   44.60   12.47
   5   2   4   61.09   16.77
   5  -2  -4   54.28   15.48
  -5  -2   4   44.53   13.59
  -5   2   4   76.60   17.53
  -5  -2  -4   35.47   12.36
  -5  -2   5   18.32   10.45
   5   2  -5    1.71    8.43
   5  -2   5   16.59   11.88
  -5   2   5   19.15   10.05
   5  -2  -5    8.66    9.57
  -5   2  -5   16.26    7.02
   5   2   5    8.28   10.62
  -5  -2  -5   26.56   12.90
  -5   2  -6   10.59   10.06
  -5  -2   6   11.60    9.44
  -5   2   6   17.18   11.79
   5   2   6   16.60   12.34
   5  -2   6   21.02   10.36
   5  -2  -6   16.18   10.11
   5   2  -6   17.69   13.07
   5  -2  -6   18.11   10.84
  -5  -2  -6    8.63    7.77
   5  -2  -7   18.13    9.92
  -5  -2   7   25.40   11.58
   5  -2   7   24.38   11.66
  -5   2  -7    9.78    6.03
   5   2   7   18.83   14.24
   5  -2  -7   13.52    7.58
  -5   2   7   19.52   10.15
  -5  -2  -7   27.82   11.60
   5   2  -7   33.96   13.13
  -5  -2   8  135.59   26.80
   5   2  -8  120.69   25.76
   5  -2  -8  125.36   23.05
   5  -2   8  131.13   23.72
  -5   2  -8  127.99   22.57
  -5   2   8  105.50   20.93
   5   2   8  136.19   27.94
  -5  -2  -8  117.29   24.35
   5  -2  -8  132.66   24.11
  -5   2   9   48.17   14.79
  -5  -2   9   42.65   14.65
   5  -2   9   29.09   13.80
   5   2  -9   39.24   15.08
  -5  -2  -9   68.83   20.91
   5   2   9   27.73   17.71
  -5   2  -9   49.62   15.23
   5  -2  -9   54.19   17.46
   5  -2  -9   52.85   15.96
   5  -2 -10    7.54    8.64
  -5   2  10   -6.73    9.31
   5  -2 -10   -6.45   10.22
  -5   2 -10    3.86    9.97
  -5  -2 -10   -4.06    9.29
   5   2  10    1.29   11.19
   5   2 -10    0.13   10.22
   5  -2 -11   74.63   21.15
   5   2 -11   90.40   24.28
   5  -2 -11   76.77   20.53
   5   2  11   95.16   26.67
  -5  -2 -11   78.29   22.84
  -5   2  11   76.06   19.32
  -5   2 -11   98.09   22.89
   5   2  12    8.84   13.74
  -5   2  12   20.81   14.77
  -5   2 -12    5.71   10.81
   5  -2 -12   14.32   10.50
   5  -2 -12   14.17   12.35
  -5  -2 -12    7.55    8.41
   5   2 -12   15.79   15.41
   5   2 -13   17.79   12.63
   5   2  13   -7.75   12.73
   5  -2 -13    3.50   13.52
  -5   2 -13    0.31   12.42
  -5   2  13   11.78   11.51
   5  -2 -13   16.74   10.01
   5   2 -14   37.89   19.15
   5  -2 -14   10.13   12.01
   5  -2 -15   14.46   13.23
   5   2  15   19.55   18.04
   5   2 -15   47.87   21.75
   5   2 -16   -2.76   14.37
   5   2  16   -9.51   19.09
   5  -2 -16   13.35   14.79
  -5  -2 -16  -15.57   12.82
   5   2 -17    2.29   16.60
   5  -2 -17  -12.28   14.87
   5   2  17  -22.40   20.21
  -5  -2 -17   10.96    9.89
   5   2  18   42.88   23.93
   5   2 -18   55.24   24.58
   5  -2 -18   52.98   23.58
  -5  -2 -18   76.66   23.65
   5  -2 -19    4.30    9.73
   5   2  19   -2.88   12.12
  -5  -2 -19   14.82   12.44
   5   2 -19   -4.81   14.55
  -5   2 -20  -11.83   11.35
   5  -2 -20   -1.61   14.51
   5   2 -20    0.65   10.89
  -5  -2 -20  -37.59   18.71
   5  -2 -21    6.37   11.07
  -5   2 -21  -25.91   17.83
  -5  -2 -21  -16.70   17.53
   5   2 -21  -30.89   28.77
  -5  -2 -22  -18.77   16.24
   5  -2 -22   23.44   17.78
   5   2 -22  -27.46   26.36
  -5   2 -22  -18.12   21.06
  -5   2 -23    1.23   14.20
   5  -2 -23   36.24   28.56
  -5  -2 -23  -20.90   20.09
   5  -2 -24   -2.35   15.68
   6  -2   0 4025.91   74.35
   6   2   0 4230.84  114.21
  -6  -2   0 4205.78  111.08
   6  -2   1  488.15   27.34
  -6   2   1  474.46   41.66
   6   2   1  459.28   37.46
  -6  -2   1  469.39   38.85
   6   2  -1  467.49   39.61
  -6  -2  -1  460.68   36.99
   6   2   1  511.90   44.67
   6   2  -2 2180.43   87.85
   6  -2   2 2312.50   62.93
   6   2   2 2240.56   93.40
  -6   2  -2 2213.89   62.72
  -6   2   2 2313.17   94.55
  -6  -2  -2 2326.44   81.93
  -6  -2   2 2414.15   88.07
   6  -2   3  350.82   27.58
   6   2  -3  347.49   36.36
  -6  -2  -3  361.36   32.88
  -6  -2   3  361.65   35.92
   6   2   3  329.24   37.08
  -6   2  -3  344.25   26.73
  -6  -2  -3  349.09   37.38
  -6   2   3  375.32   38.49
   6   2  -4 1849.50   83.49
   6  -2   4 1744.07   66.16
  -6  -2   4 1877.70   83.43
  -6  -2  -4 1686.49   69.22
  -6   2   4 1780.79   83.58
   6   2   4 1721.42   83.58
   6  -2  -4 1778.96   84.93
  -6  -2  -4 1810.07   84.86
  -6   2  -4 1805.96   64.73
   6  -2  -5  616.35   53.32
  -6  -2   5  640.68   51.33
  -6   2   5  605.04   48.61
   6   2   5  602.15   51.34
  -6  -2  -5  603.91   52.09
   6   2  -5  637.24   51.71
  -6   2  -5  610.75   40.43
  -6  -2  -6 1717.58   89.34
   6   2  -6 1761.86   90.06
   6   2   6 1703.27   89.27
  -6  -2   6 1702.00   86.00
  -6   2   6 1682.58   83.63
  -6   2  -6 1590.07   69.44
   6  -2  -6 1663.02   86.19
   6  -2  -7  632.13   55.24
   6   2   7  593.38   54.70
   6   2  -7  679.55   57.20
  -6  -2  -7  745.92   60.32
  -6   2  -7  652.65   47.63
  -6  -2   7  645.41   55.78
  -6   2   7  630.27   52.59
  -6  -2   8 1542.69   87.64
  -6   2   8 1576.59   83.32
   6  -2  -8 1574.32   86.56
   6  -2  -8 1542.80   77.37
  -6   2  -8 1612.73   78.29
  -6  -2  -8 1600.02   90.67
   6   2   8 1541.85   91.10
   6   2  -8 1548.32   88.49
   6   2   9  355.89   45.16
   6   2  -9  323.60   42.68
   6  -2  -9  306.32   39.91
  -6  -2   9  270.46   38.32
  -6  -2  -9  298.43   40.66
  -6   2  -9  329.06   37.51
   6  -2  -9  230.88   33.55
  -6   2   9  305.76   38.41
   6  -2   9  309.54   38.66
   6   2 -10  471.61   53.46
   6  -2  10  595.89   57.04
  -6   2 -10  540.24   51.05
  -6   2  10  523.33   50.88
  -6  -2  10  673.72   61.83
  -6  -2 -10  495.56   54.28
   6  -2 -10  564.39   53.10
   6   2  10  498.46   56.95
   6  -2 -10  509.97   53.65
   6   2 -11  360.04   47.86
   6  -2 -11  326.81   42.24
  -6  -2 -11  327.34   45.94
   6   2  11  307.29   46.35
   6  -2 -11  305.19   42.69
  -6  -2  11  305.54   44.32
  -6   2  11  299.17   40.43
   6  -2  11  312.33   44.45
  -6   2 -11  283.10   39.53
   6  -2 -12  241.44   40.28
   6  -2 -12  256.55   40.40
   6   2 -12  214.96   39.59
  -6   2 -12  194.82   34.21
   6   2  12  221.05   41.18
  -6   2  12  183.01   32.17
   6   2 -13  633.59   68.27
  -6   2  13  659.81   63.22
   6  -2 -13  713.10   69.07
   6  -2 -13  731.70   68.99
  -6   2 -13  658.45   65.06
   6   2  13  560.14   67.33
   6   2 -14  403.98   56.43
   6   2  14  384.95   59.63
  -6   2  14  458.18   53.69
   6  -2 -14  405.67   53.95
   6   2 -15  472.97   63.33
   6   2  15  517.76   71.45
  -6   2  15  515.84   59.16
   6  -2 -15  520.16   62.31
   6   2  16  309.10   56.75
   6  -2 -16  354.61   53.47
   6   2 -16  325.10   55.04
   6  -2 -17  193.31   41.30
  -6  -2 -17  113.24   27.28
   6   2  17  124.90   36.65
   6   2 -17  113.19   35.94
   6   2  18  253.12   52.75
  -6  -2 -18  200.47   36.77
   6   2 -18  164.00   41.95
   6  -2 -18  239.24   47.30
   6  -2 -19   90.67   32.75
   6   2  19  107.16   37.43
   6   2 -19  103.55   36.15
  -6  -2 -19   64.98   23.02
   6  -2 -20  227.28   48.99
   6   2  20  209.65   51.99
   6   2 -20  241.43   52.43
  -6  -2 -20  199.03   41.31
   6  -2 -21  159.11   42.73
  -6   2 -21  180.53   48.22
   6   2 -21   96.65   34.28
  -6  -2 -21  104.77   32.16
   6   2 -22  334.17   65.69
   6  -2 -22  473.02   74.88
  -6   2 -22  469.47   76.19
  -6  -2 -22  405.45   61.59
   6  -2 -23   20.21   18.36
  -6   2 -23   25.01   18.56
   6  -2 -24  160.60   47.73
   7   2   0   -3.67   10.86
  -7   2   0    4.27    9.36
   7   2   0   -3.20   11.20
  -7  -2   0   -4.30    8.73
   7  -2   0    3.47    4.43
   7   2   1    2.93   12.35
  -7  -2   1    8.81    7.29
  -7   2   1   -8.61    6.76
   7   2  -1   -0.18    8.38
   7  -2   1    2.12    5.87
   7   2   1    3.59    7.07
  -7  -2  -1    2.97    5.50
  -7  -2  -2  446.82   39.92
  -7   2  -2  409.03   29.31
  -7   2   2  403.92   42.10
   7  -2   2  438.58   29.91
   7   2   2  443.58   43.64
   7   2  -2  434.84   42.28
  -7  -2   2  416.55   40.67
   7  -2   3   74.12   14.36
  -7  -2  -3   47.21   13.69
  -7   2  -3   62.78   12.68
  -7   2   3   34.14   14.20
  -7  -2  -3   65.25   19.42
  -7  -2   3   36.90   13.79
   7   2   3   50.43   17.85
   7   2  -3   43.93   15.79
   7   2  -4  186.52   29.38
   7  -2  -4  204.68   32.17
   7   2   4  192.24   31.12
  -7  -2   4  230.00   31.81
  -7   2  -4  214.48   24.43
  -7   2   4  208.22   31.25
  -7  -2  -4  207.86   26.98
   7  -2   4  182.53   24.09
  -7  -2  -4  174.79   29.33
  -7   2   5  104.27   21.89
   7  -2   5  105.53   19.34
   7   2  -5   88.15   21.08
  -7  -2  -5  102.78   21.95
  -7  -2   5  104.65   22.43
  -7  -2  -5   88.47   18.17
   7   2   5   95.64   22.67
  -7   2  -5   83.93   15.92
   7  -2  -5  110.38   24.32
   7   2  -6   16.93   12.51
   7  -2  -6   52.87   17.11
  -7   2   6   56.40   15.81
   7  -2   6   32.25   14.90
   7   2   6   36.02   16.34
  -7   2  -6   29.40   10.03
  -7  -2   6   41.75   15.70
  -7  -2  -6   58.71   20.64
  -7  -2   7    1.08    8.65
  -7   2   7    6.14    8.86
   7   2  -7    9.53   10.18
   7   2   7    3.96    9.15
   7  -2  -7   -4.41   10.06
  -7   2  -7    4.05    6.32
  -7  -2  -7    0.31   12.59
   7  -2   7   -3.58    9.19
  -7  -2   8  -11.86   11.51
   7  -2   8    4.55   12.15
   7   2   8    4.84    7.82
   7   2  -8    8.33   14.81
   7  -2  -8    9.32   10.70
  -7   2  -8    1.99    5.78
  -7   2   8    7.65    8.29
  -7  -2  -8    9.48    7.64
   7  -2   9    4.51    8.38
  -7   2   9    5.56    7.59
   7  -2  -9   -7.00   11.07
  -7  -2  -9    9.76   11.00
  -7   2  -9   21.31   11.69
   7   2   9   12.03   10.76
   7   2  -9   10.06    8.28
  -7  -2   9   -6.93   10.71
  -7  -2  10  253.82   39.82
  -7  -2 -10  283.55   41.02
  -7   2  10  239.43   36.23
   7  -2  10  253.45   37.81
   7   2  10  288.25   45.51
   7   2 -10  270.89   42.53
   7  -2 -10  257.02   37.95
   7  -2 -10  242.13   38.26
  -7   2 -10  284.63   37.42
   7  -2  11   17.91   11.20
  -7   2 -11   20.63   15.63
   7  -2 -11   20.16   12.04
  -7  -2  11   34.51   18.37
   7   2 -11   28.73   16.55
   7   2  11   31.17   18.34
  -7  -2 -11   13.16   13.77
  -7   2  11   21.33   12.67
   7  -2 -11   11.98    8.83
   7   2  12   -4.13   11.77
  -7   2  12    7.87    8.02
   7  -2 -12   -5.76   15.28
   7   2 -12   17.17   14.18
   7  -2  12    9.47    9.28
  -7   2 -12    8.85    9.65
   7  -2 -12   11.17   11.67
  -7   2 -13   22.76   17.09
  -7   2  13   13.14   10.11
   7   2  13   -2.86   14.07
   7   2 -13   14.22   14.88
   7  -2 -13   30.30   15.44
   7  -2 -13    9.76    8.37
   7   2 -14   59.77   25.64
  -7   2  14   30.10   16.04
   7  -2 -14   34.50   14.43
   7   2  14   75.59   29.61
   7  -2 -15   19.63   17.09
   7   2  15    3.52   18.25
   7   2 -15   -5.73   17.68
   7  -2 -16    9.75   12.12
   7   2 -16   11.94   15.35
   7   2  16  -14.78   20.75
   7  -2 -17   27.92   21.59
   7   2  17   15.99   13.93
   7   2 -17   26.96   17.40
   7  -2 -18   34.36   20.46
   7   2 -18   31.14   19.69
   7   2  18   37.08   18.22
   7  -2 -19  -15.35   15.61
  -7  -2 -19   -9.22   17.68
   7   2 -19   -9.21   19.07
   7   2  19  -20.07   22.07
   7  -2 -20   20.74   18.40
  -7  -2 -20   32.45   18.84
   7   2  20    0.15   16.32
   7   2 -20   47.11   26.56
  -7  -2 -21   38.99   23.80
   7  -2 -21   -6.63   18.36
   7   2 -21   17.12   20.26
   7  -2 -22   43.17   26.88
  -7  -2 -22   76.69   30.50
   7   2 -22   -4.38   13.69
  -7   2 -22   38.30   22.70
   7  -2 -23  -10.78   13.87
   7  -2 -24   35.80   23.09
  -8  -2   0  166.39   26.89
   8   2   0  151.25   27.41
  -8   2   0  150.04   25.68
   8  -2   0  138.72   17.68
   8   2   0  154.70   26.50
   8   2   1 1138.87   66.78
  -8  -2  -1 1091.06   66.02
   8   2  -1 1027.33   66.38
   8  -2  -1 1135.85   50.84
   8  -2   1 1100.89   50.02
  -8   2   1 1120.38   73.31
  -8  -2   1  996.86   63.79
   8   2   1 1022.37   69.78
  -8  -2  -2 2057.10   90.51
  -8   2   2 2294.71  104.83
   8   2   2 2308.95  104.01
  -8  -2   2 2272.10   99.38
   8   2  -2 2134.22   96.77
   8  -2   2 2111.75   71.72
  -8  -2  -3  459.59   42.88
  -8   2  -3  514.20   37.20
   8   2  -3  510.53   48.71
   8  -2   3  470.14   35.67
  -8   2   3  469.05   47.59
  -8  -2   3  531.18   48.98
   8   2   3  528.40   51.37
   8  -2  -4 3000.83  123.13
  -8  -2   4 3343.30  124.89
   8   2  -4 3262.12  123.85
  -8   2   4 3164.04  124.57
   8  -2   4 2928.27   93.05
  -8  -2  -4 2818.86  104.43
  -8   2  -4 3260.96   97.33
  -8  -2  -4 3127.48  122.47
   8   2   4 2922.01  120.39
  -8  -2  -5  504.03   44.15
  -8  -2   5  548.51   52.43
  -8   2   5  508.70   50.25
  -8   2  -5  571.21   43.10
   8   2   5  555.27   53.84
   8   2  -5  591.72   54.99
  -8  -2  -5  528.85   51.53
   8  -2   5  547.30   44.35
   8  -2  -5  479.05   51.07
  -8  -2   6  737.92   61.57
   8  -2   6  728.52   55.22
   8   2   6  764.25   64.74
   8  -2  -6  762.99   64.47
  -8   2  -6  745.69   51.98
  -8   2   6  798.89   63.63
  -8  -2  -6  793.06   64.92
   8   2  -6  798.38   65.24
  -8  -2   7  417.18   47.87
   8   2   7  368.96   46.92
   8   2  -7  475.70   51.33
   8  -2  -7  405.53   48.12
  -8   2  -7  393.56   39.88
  -8  -2  -7  415.33   48.06
   8  -2   7  346.69   40.86
  -8   2   7  395.11   45.31
  -8  -2   8  407.91   48.17
   8   2   8  405.80   49.57
  -8   2  -8  400.10   41.16
   8   2  -8  338.83   45.49
  -8   2   8  363.67   44.38
  -8  -2  -8  359.47   45.49
   8  -2  -8  341.88   45.49
  -8  -2   9  138.57   28.71
   8  -2   9  150.04   30.75
   8   2   9  157.43   32.89
   8   2  -9  165.97   33.62
   8  -2  -9  181.35   33.47
  -8   2  -9  163.64   27.67
  -8  -2  -9  205.65   35.36
  -8   2   9  169.35   31.04
   8  -2 -10 1569.53  100.93
   8   2  10 1453.44  100.91
  -8   2 -10 1409.24   84.60
  -8   2  10 1521.59   94.52
  -8  -2 -10 1525.56  100.28
   8   2 -10 1412.91   99.01
  -8  -2  10 1456.68   97.22
   8  -2  11  202.03   46.87
  -8   2 -11  334.74   44.22
   8   2  11  257.42   45.62
  -8   2  11  272.15   41.43
   8   2 -11  269.23   45.26
   8  -2 -11  358.42   45.85
   8  -2 -11  241.36   40.75
   8  -2  12  973.28   80.79
   8  -2 -12  923.17   81.16
   8  -2 -12  968.64   79.72
  -8   2 -12  845.27   71.31
  -8   2  12  948.03   78.88
   8   2  12 1016.18   90.09
   8   2 -12  934.08   83.94
   8  -2 -13  440.17   57.43
   8  -2 -13  457.98   59.40
  -8   2  13  502.82   58.71
   8   2  13  407.79   61.30
   8   2 -13  528.18   66.28
   8  -2  13  473.41   60.33
   8   2  14  385.09   61.19
   8  -2 -14  413.62   57.91
   8   2 -14  427.77   60.62
   8   2 -15  201.06   43.78
   8   2  15  168.40   45.12
   8  -2 -15  196.10   41.86
   8  -2 -16  525.75   68.68
   8   2  16  480.23   71.05
   8   2 -16  544.22   72.08
   8   2  17   69.71   30.10
   8   2 -17  122.66   36.94
   8  -2 -17  119.31   34.73
   8   2 -18  294.08   56.68
   8   2  18  361.71   66.52
   8  -2 -18  298.73   54.72
   8   2  19  183.86   50.28
   8   2 -19  139.34   39.46
   8  -2 -19  151.74   43.66
  -8  -2 -20  205.43   42.22
   8   2  20  133.80   46.56
   8   2 -20  219.53   54.85
   8  -2 -20  224.29   52.26
  -8  -2 -21   47.63   25.88
   8   2 -21   94.21   35.47
   8   2  21   73.91   35.66
   8  -2 -21   51.29   24.63
  -8  -2 -22  173.63   40.46
   8  -2 -22  151.34   44.41
   8  -2 -23    8.10   16.59
   8  -2 -24  154.31   45.86
   9   2   0   -5.37   12.27
  -9   2   0   11.83   10.22
  -9  -2   0   10.88   10.38
   9   2   0   -1.51    7.58
   9  -2   0   -0.22    7.21
   9   2   1   47.53   17.81
   9  -2  -1   47.20   12.82
  -9   2  -1   44.88   15.81
  -9   2   1   23.87   11.89
   9   2  -1   31.57   15.61
   9  -2   1   37.02   11.81
  -9  -2   1   42.47   14.88
  -9  -2  -1   39.92   14.68
   9  -2   2  380.33   33.24
  -9   2   2  383.98   45.23
   9   2  -2  375.12   44.34
  -9  -2  -2  362.55   40.80
   9   2   2  368.24   44.21
  -9  -2   2  358.83   41.85
  -9   2  -3   -1.40    4.99
  -9  -2   3    9.30   10.03
  -9  -2  -3    1.99    8.54
   9  -2   3   15.29    9.46
  -9   2   3    5.69    9.55
   9   2   3    4.60    9.48
   9   2  -3   -2.03   10.17
  -9   2  -4   25.12   10.22
  -9  -2  -4   20.11    9.61
  -9  -2   4   20.24    9.98
   9  -2  -4   26.73   13.73
  -9   2   4   23.17    8.54
  -9  -2  -4   -3.42   10.46
   9   2   4   20.08   12.61
   9  -2   4   21.88   11.08
   9   2  -4   11.70   10.87
  -9   2   5   19.64   13.19
  -9  -2   5    5.36    9.73
  -9  -2  -5    8.22    9.73
   9  -2   5   -1.83    9.39
   9  -2  -5    8.72   10.22
  -9  -2  -5    4.79    7.15
  -9   2  -5   21.98    9.51
   9   2   5   16.97   12.70
   9   2  -5    4.34    8.87
  -9   2  -6   19.44   10.13
   9  -2   6   25.94   14.78
   9   2  -6    4.06   11.10
  -9  -2  -6    6.37    6.63
  -9  -2  -6   14.07    8.10
   9  -2  -6   17.88   13.03
  -9  -2   6   41.18   18.63
  -9   2   6   25.21   14.14
   9   2   6   19.11    8.18
   9   2  -7   18.00   12.90
  -9  -2   7    3.93   10.82
   9  -2   7   17.06   12.82
  -9   2   7    1.58    6.68
   9  -2  -7   -7.71   12.29
   9   2   7   -8.85   10.50
  -9   2  -7    9.74    6.39
  -9  -2  -7   -1.36    8.45
   9   2  -8  162.55   33.15
   9  -2  -8  177.71   35.41
   9   2   8  138.37   31.61
  -9   2   8  204.75   35.74
  -9   2  -8  178.57   29.37
   9  -2   8   95.04   25.03
  -9  -2   8  185.79   34.82
  -9  -2  -8  226.83   38.32
   9   2   9   32.84   12.97
  -9  -2   9   63.84   21.11
  -9  -2  -9   45.90   19.05
   9  -2   9   20.40   12.43
   9   2  -9   37.03   17.53
   9  -2  -9   59.82   22.55
  -9   2  -9   40.84   14.78
  -9   2   9   24.19   12.68
   9   2 -10   57.02   23.16
  -9   2  10    8.28   10.09
  -9   2 -10   39.21   14.50
   9   2  10   21.70   14.84
   9  -2 -10   -0.67   12.48
   9  -2  10   28.64   15.99
   9  -2 -11   -0.44   13.41
   9   2 -11   12.27   13.79
   9  -2  11    8.62   12.36
   9   2  11   -4.40   14.97
  -9   2  11   51.13   20.63
  -9   2 -11   -0.86    9.27
   9   2 -12   25.39   21.57
   9  -2 -12    6.03   10.94
  -9   2 -12   -9.81   12.34
  -9   2  12    9.76   12.48
   9  -2 -12    1.97   10.35
   9  -2  12   -9.83   10.61
   9   2  12   28.26   20.27
   9  -2 -13   -4.13    9.88
   9  -2  13   -2.53   12.07
   9   2  13    2.68   11.96
   9   2 -13   -6.62   14.50
   9   2  14   49.11   25.42
   9  -2  14   25.57   16.56
   9   2 -14   24.96   19.75
   9  -2 -14   87.22   29.80
   9   2 -15   23.02   22.86
   9   2  15   -1.95   14.98
   9  -2 -15   -1.53   14.92
   9   2 -16   17.19   18.59
   9   2  16   -7.94   13.04
   9  -2 -16    8.46   11.38
   9   2  17   38.76   26.61
   9   2 -17   21.87   19.69
   9  -2 -17   15.22   15.96
   9   2  18  -28.87   29.01
   9   2 -18   49.76   27.90
   9  -2 -18   13.50   15.60
   9  -2 -19   31.70   20.19
   9   2 -19   25.51   21.94
   9   2  19   47.75   26.28
   9   2 -20    8.40   13.65
   9   2  20    2.96   13.26
   9  -2 -20   13.11   13.70
   9   2 -21    6.32   18.41
  -9  -2 -21   10.98   18.12
   9  -2 -22  -51.57   27.42
   9  -2 -23  -18.65   24.06
  10   2   0  667.65   59.21
 -10   2   0  756.27   67.11
  10  -2   0  668.37   46.39
 -10  -2   0  755.19   62.89
  10   2   0  828.29   68.22
 -10  -2   1  398.10   46.45
  10   2  -1  360.39   45.11
 -10   2  -1  357.57   46.36
 -10   2   1  386.36   48.15
 -10  -2  -1  376.53   45.01
  10  -2   1  359.45   34.63
  10  -2  -1  362.27   34.69
  10   2   1  396.56   49.64
  10   2  -2  673.87   62.36
 -10  -2   2  638.10   59.50
  10   2   2  695.62   65.81
 -10   2   2  712.06   65.66
  10  -2   2  633.97   46.74
 -10  -2  -2  695.12   61.68
  10  -2   3  798.77   53.41
 -10   2   3  924.19   74.92
  10   2  -3  897.00   71.97
 -10  -2  -3  858.34   66.47
  10   2   3  846.78   70.90
 -10  -2   3  804.55   67.31
  10  -2   4  574.31   47.25
  10   2   4  579.94   58.85
 -10   2   4  664.94   63.20
 -10  -2  -4  657.00   58.49
  10   2  -4  688.13   64.72
 -10   2  -4  656.83   49.65
 -10  -2   4  689.88   62.68
  10  -2   5  677.28   53.06
  10  -2  -5  668.78   66.35
 -10   2   5  644.12   64.61
  10   2   5  611.67   61.35
 -10  -2  -5  769.53   62.72
 -10   2  -5  667.22   52.68
 -10  -2   5  739.88   66.30
 -10  -2  -5  744.70   66.47
  10   2  -5  697.84   65.54
 -10  -2  -6  705.92   59.69
  10  -2  -6  781.59   72.58
  10  -2   6  647.14   55.76
 -10  -2   6  671.65   65.00
  10   2  -6  637.09   66.75
  10   2   6  610.67   63.91
 -10   2  -6  684.74   54.37
 -10  -2  -6  675.60   65.00
 -10   2   6  763.87   68.59
 -10  -2  -7  179.18   33.44
  10  -2   7  164.75   29.81
 -10  -2   7  191.25   35.90
  10  -2  -7  176.60   37.33
  10   2   7  201.40   36.91
 -10   2  -7  171.39   28.39
 -10  -2  -7  179.88   31.19
  10   2  -7  204.62   38.42
 -10   2   7  186.89   34.65
  10  -2  -8  676.17   69.18
 -10   2   8  755.23   69.63
  10   2   8  624.12   65.38
  10   2  -8  780.27   74.50
 -10  -2  -8  730.92   69.51
 -10   2  -8  733.46   60.53
  10  -2   8  722.24   62.93
 -10  -2   8  684.15   68.67
  10   2  -9  174.29   37.31
  10  -2   9  111.68   28.30
  10  -2  -9  183.41   37.32
  10   2   9  156.96   36.12
 -10   2   9  165.95   33.07
 -10   2  -9  156.38   29.10
 -10   2  10  813.42   75.46
  10   2  10  755.10   76.99
 -10   2 -10  777.16   68.09
  10  -2 -10  787.38   78.07
  10   2 -10  733.57   76.34
 -10   2 -11  217.03   36.96
  10   2  11  224.24   44.13
  10  -2  11  127.06   35.91
  10  -2 -11  190.83   40.24
  10   2 -11  237.14   45.61
  10  -2 -12 1302.93  104.36
  10   2 -12 1228.05  102.54
  10  -2  12 1152.76   92.29
  10   2  12 1478.44  114.32
  10  -2  13  213.97   44.29
  10   2 -13  222.79   47.00
  10   2  13  287.18   52.06
  10  -2 -13  204.48   43.14
  10  -2  14  838.21   84.06
  10   2  14  626.71   81.75
  10  -2 -14  916.53   92.06
  10   2 -14  810.74   88.21
  10   2  15   25.87   19.42
  10   2 -15   83.08   29.96
  10  -2 -15   88.80   32.33
  10  -2  15  105.31   37.52
  10   2  16  533.39   77.20
  10  -2 -16  546.95   76.33
  10   2 -16  485.72   72.23
  10   2 -17  160.02   44.11
  10   2  17  116.53   42.36
  10  -2 -17  136.98   40.14
  10   2  18  316.67   63.62
  10   2 -18  326.42   63.43
  10  -2 -18  243.62   53.43
  10   2 -19   98.06   37.32
  10   2  19  132.28   46.31
  10  -2 -19   65.79   30.54
  10   2 -20  284.73   62.81
  10   2  20  295.98   66.74
  10  -2 -20  282.37   60.07
 -10  -2 -21   63.83   26.30
  10  -2 -21  108.59   41.32
  10  -2 -22   59.94   29.74
 -11  -2   0   -6.71    9.43
  11   2   0    2.72   12.28
  11   2   0  -17.09   12.63
 -11   2   0   -5.99   14.60
  11  -2   0    5.84    8.15
 -11   2   1   26.93   11.90
  11  -2  -1   12.29    5.93
  11   2  -1   10.65    9.86
  11   2   1   14.74   14.57
 -11   2  -1   20.02   13.00
  11  -2   1   18.85    7.63
  11   2  -1   31.50   17.22
 -11  -2  -1   12.73    9.31
 -11  -2   1   20.84   12.18
  11   2  -2   27.40   15.33
 -11  -2   2   18.66   15.12
  11  -2  -2   10.63    9.08
 -11   2   2    4.04   11.01
  11  -2   2    4.37    5.63
 -11  -2  -2   14.63    9.67
 -11   2  -2   -4.33    8.93
  11   2   2   -6.30   11.28
  11   2  -3   18.26   12.30
  11  -2   3    5.75    8.51
 -11  -2   3   -1.39    7.32
 -11  -2  -3   16.91   11.99
 -11   2   3  -23.10   13.62
  11   2   3    2.90    8.50
 -11  -2  -4   -4.19    9.49
 -11   2  -4    3.06    7.67
  11   2  -4    2.42   11.22
  11  -2   4   -5.54   11.34
 -11  -2   4   -8.51   10.64
  11   2   4   -7.62   13.07
 -11   2   4  -10.99   13.93
 -11   2   5  139.91   32.86
 -11   2  -5  101.10   21.25
 -11  -2   5   93.58   25.08
  11  -2   5   88.13   20.35
 -11  -2  -5  119.75   28.09
  11   2   5  127.69   30.79
  11   2  -5   83.69   24.00
  11  -2  -5  115.81   29.40
 -11  -2  -5   93.59   24.25
 -11   2  -6   -2.48    6.68
 -11  -2   6   -4.95   11.34
  11   2  -6   19.74   17.04
  11  -2   6    3.23    9.76
 -11  -2  -6    9.38   12.36
  11   2   6   10.43   10.27
 -11  -2  -6   17.68   14.36
 -11   2   6   32.96   15.91
  11  -2  -6    3.91   11.80
 -11   2   7   48.23   20.10
 -11  -2  -7    9.15   10.16
 -11  -2  -7   33.15   14.68
  11  -2  -7   28.42   13.51
  11  -2   7   20.47   16.19
  11   2   7   26.55   15.84
 -11  -2   7   41.21   19.02
  11   2  -7   16.13   13.67
 -11   2  -7   31.07   13.81
 -11   2  -8   -4.34    6.31
  11   2   8   -7.38   15.34
  11  -2   8   12.93   11.76
 -11  -2  -8   -0.61    6.66
 -11   2   8    2.47    6.64
  11   2  -8    2.74   11.18
  11  -2  -8   11.21   11.84
  11   2   9   35.79   20.28
  11  -2   9   -0.38   13.37
  11  -2  -9   24.75   16.19
 -11   2  -9    9.39    9.38
  11   2  -9   32.71   18.51
  11   2 -10   48.98   25.30
  11  -2 -10   16.48   18.10
  11   2  10   23.94   16.28
  11  -2  10    9.93   13.29
 -11   2 -10   38.66   15.61
  11  -2  11   20.16   16.45
  11   2  11   15.82   11.36
  11   2 -11    2.00   16.25
  11  -2 -11   25.35   16.07
 -11   2 -11   25.55   15.63
  11   2 -12   53.38   29.00
  11   2  12   46.94   23.21
  11  -2 -12   -5.49   12.85
  11  -2  12   27.45   16.72
  11   2 -13   -5.55   11.52
  11  -2  13   -9.75   14.67
  11   2  13    1.64   15.14
  11  -2 -13   -0.68   18.06
  11   2 -14   46.31   24.45
  11  -2 -14   81.08   29.37
  11  -2  14   47.37   27.01
  11   2  14   54.01   27.45
  11  -2  15   15.59   17.30
  11   2 -15   -2.29   16.53
  11  -2 -15   27.06   25.31
  11   2  15   -7.79   23.03
  11  -2  16  -11.03   13.82
  11   2 -16    3.08   13.45
  11  -2 -16    4.99   14.73
  11   2  16  -23.22   15.46
  11  -2 -17   -7.43   16.71
  11   2  17  -22.31   23.69
  11   2 -17   21.38   19.34
  11   2 -18  -16.43   25.87
  11   2  18   36.71   26.42
  11  -2 -18    4.33   16.11
  11   2 -19  -24.42   26.96
  11  -2 -19   -4.24   17.42
  11   2  19   -1.51   20.34
  11  -2 -20   33.36   18.62
  11   2 -20   43.92   26.22
  11  -2 -21    9.30   21.49
  11  -2 -22   43.20   31.65
 -12  -2   0 2261.07  119.84
  12  -2   0 2297.50   96.19
 -12   2   0 2470.36  131.85
  12   2   0 2250.93  122.04
  12  -2  -1  464.74   43.63
 -12  -2   1  556.21   59.80
 -12  -2  -1  492.10   56.29
  12  -2   1  417.87   41.97
 -12   2   1  475.37   58.22
  12   2   1  502.99   57.62
  12   2  -1  436.16   54.43
  12   2  -1  448.96   55.13
 -12   2  -1  507.72   59.55
  12   2  -2  434.54   54.50
 -12   2   2  404.13   53.22
 -12  -2   2  434.58   54.26
  12  -2   2  452.32   43.12
 -12  -2  -2  501.70   56.85
  12   2   2  394.06   52.92
 -12   2  -2  430.55   54.87
  12  -2  -2  387.87   40.37
 -12   2   3  390.51   53.26
 -12   2  -3  380.64   51.96
 -12  -2  -3  410.78   51.00
  12  -2   3  360.17   39.74
  12   2   3  489.71   58.10
  12   2  -3  427.62   54.67
 -12  -2   3  406.47   52.42
 -12  -2  -4  119.74   27.31
  12  -2   4   83.91   20.51
  12   2   4   86.65   26.49
 -12   2   4   83.06   27.07
 -12  -2   4   70.64   21.84
  12   2  -4   72.47   22.02
 -12   2   5  224.93   40.08
 -12  -2  -5  242.03   39.56
  12  -2   5  226.86   33.60
  12   2  -5  233.54   43.68
  12   2   5  189.43   37.39
 -12  -2   5  274.29   44.07
 -12   2  -5  260.49   35.57
  12   2   6  889.72   80.82
  12  -2  -6  815.34   80.26
 -12  -2  -6  969.56   83.02
 -12  -2  -6  968.13   77.40
  12   2  -6  920.15   83.87
 -12   2  -6  933.80   68.54
  12  -2   6  937.07   70.68
 -12   2   6  930.97   82.35
 -12   2  -7  219.80   34.94
  12  -2   7  205.31   35.48
 -12  -2  -7  259.61   39.63
  12   2   7  240.90   43.71
  12  -2  -7  181.38   39.46
  12   2  -7  265.33   48.12
  12  -2  -8 1231.56  100.38
 -12  -2  -8 1195.26   85.86
  12  -2   8 1330.94   91.14
 -12   2  -8 1234.07   84.10
  12   2  -8 1206.51   99.33
  12   2   8 1200.06   96.33
  12  -2  -9  442.73   62.48
  12   2   9  491.77   63.92
 -12  -2  -9  456.77   53.78
 -12   2  -9  507.81   55.70
  12   2  -9  446.32   62.88
  12  -2   9  386.72   53.00
  12  -2  10  334.65   52.90
  12   2  10  337.89   54.36
 -12   2 -10  300.17   43.76
  12  -2 -10  303.75   51.73
  12   2 -10  300.17   52.89
  12   2  11  143.23   35.85
  12  -2  11   90.92   33.06
  12  -2 -11  144.59   39.48
  12   2 -11  138.83   38.56
  12  -2 -12  536.54   71.61
  12   2 -12  642.51   80.49
  12   2  12  489.27   68.35
  12   2 -13   86.27   31.62
  12   2  13   67.96   27.09
  12  -2 -13   71.09   29.22
  12  -2  13   62.90   26.68
  12  -2 -14 1012.33  103.38
  12   2  14  870.79   97.79
  12  -2  14  664.28   80.67
  12   2 -14  872.29   97.38
  12   2 -15  169.37   47.64
  12  -2  15  105.86   34.45
  12   2  15  229.25   54.47
  12  -2 -15  205.46   49.14
  12   2 -16  399.99   69.46
  12  -2  16  417.57   68.47
  12   2  16  278.53   61.89
  12  -2 -16  378.03   65.96
  12   2 -17  177.16   48.25
  12  -2  17  129.16   43.85
  12   2  17  202.31   54.92
  12  -2 -17  123.14   35.28
  12   2 -18  201.80   52.92
  12  -2 -18  293.19   62.04
  12   2  18  193.41   55.48
  12   2 -19   58.11   33.44
  12  -2 -19   23.36   22.62
  12   2  19  -23.60   19.44
  12  -2 -20  178.35   51.62
  12  -2 -21   59.65   34.69
  13   2   0   -9.35   10.62
 -13  -2   0   -7.81   10.90
 -13   2   0   -6.32   10.31
  13  -2   0    6.36   12.83
 -13   2  -1   19.47   13.08
  13   2  -1    0.95   12.48
 -13  -2   1   28.14   15.32
  13   2  -1   46.39   21.42
 -13   2   1   -3.34    7.53
  13  -2   1   14.68   10.12
 -13  -2  -1   35.57   16.26
  13  -2  -1    4.81    7.49
  13   2   1   12.91   17.56
  13  -2  -2  201.54   31.02
 -13  -2   2  223.34   40.25
  13   2  -2  269.65   45.16
 -13  -2  -2  228.22   40.36
  13  -2   2  192.07   29.96
  13   2   2  183.05   37.05
 -13  -2   3   18.54   13.23
  13   2  -3   -4.49   10.97
  13  -2   3    1.27    8.25
 -13  -2  -3    5.07    8.65
  13   2   3   -2.68   11.22
  13   2  -4    4.13   12.72
  13  -2   4   15.23   11.07
 -13  -2  -4   21.73   15.50
  13   2   4   -6.27   14.30
  13  -2   5   10.04    8.65
  13   2   5   -4.54   16.00
  13   2  -5   -9.34   13.03
 -13  -2  -5  -10.17   10.55
 -13   2  -6    8.33   10.16
 -13  -2  -6    9.92    7.81
  13  -2   6   32.61   16.98
  13   2  -6    0.89   10.44
  13   2   6   32.88   20.49
 -13   2  -7   26.94   11.37
  13  -2  -7    1.35   12.29
  13   2  -7   31.10   17.66
  13  -2   7   -0.74   13.70
  13   2   7   26.80   17.71
 -13  -2  -7   10.03   10.18
 -13   2  -8   88.92   22.25
 -13  -2  -8  101.11   27.13
  13  -2   8  110.90   27.79
  13  -2  -8   92.86   32.23
  13   2  -8   91.45   28.77
  13   2   8   87.82   28.66
  13  -2   9    9.46   10.19
  13   2   9   22.76   12.32
  13   2  -9   18.92   17.79
  13  -2  -9   10.78   10.35
 -13  -2  -9   43.98   17.36
 -13   2  -9   20.42   12.28
  13  -2  10    2.04    9.21
 -13  -2 -10   17.01   14.04
  13  -2 -10   31.56   23.09
  13   2  10    3.04   13.74
  13   2 -10   13.21   18.33
 -13   2 -10   -0.84    8.42
  13  -2  11   19.79   19.50
  13  -2 -11   -5.00   12.27
  13   2  11   19.58   18.11
  13   2 -11    2.42   16.32
  13  -2 -12   -1.98   11.78
  13  -2  12   13.60   13.11
  13   2  12   44.28   20.09
  13   2 -12   46.00   25.12
  13  -2  13  -14.05   18.17
  13   2  13  -14.19   18.24
  13  -2 -13    7.14   15.92
  13   2 -13   14.77   19.75
  13   2  14    1.08   16.92
  13  -2  14   17.53   12.66
  13  -2 -14   36.96   24.65
  13   2 -14    1.10   14.73
  13  -2  15   -2.60   14.60
  13   2  15   39.68   23.25
  13   2 -15   15.30   23.58
  13  -2 -15   14.56   19.17
  13  -2  16   16.95   11.78
  13   2  16  -17.76   25.65
  13  -2 -16   26.60   27.67
  13   2 -16   25.17   22.33
  13  -2  17   17.28   13.36
  13  -2 -17   -1.08   16.36
  13   2 -17   -5.54   12.96
  13   2  18   32.17   25.06
  13  -2 -18   70.65   36.07
  13   2 -18    9.13   17.79
  13  -2 -19  -37.89   30.27
  13  -2 -20   54.07   27.10
  14   2   0 1385.30  103.77
 -14  -2   0 1191.76   96.10
  14  -2   0 1261.47   79.81
  14  -2   1  456.55   49.11
 -14  -2  -1  434.06   58.52
 -14  -2   1  419.83   58.90
  14  -2  -1  453.98   47.95
  14   2   1  495.63   64.19
  14   2  -1  407.06   56.74
  14   2  -2  659.83   74.17
  14  -2   2  699.17   61.08
  14   2   2  602.21   71.04
  14  -2  -2  700.32   60.49
 -14  -2  -2  746.16   77.04
  14   2  -2  678.81   74.83
  14  -2  -3   79.97   20.32
  14   2  -3   73.09   24.13
  14  -2   3  108.33   24.18
 -14  -2  -3   79.67   26.29
  14   2   3   91.76   29.30
 -14  -2  -4  388.70   53.44
  14   2  -4  393.47   59.42
  14   2   4  382.56   57.99
  14  -2   4  372.99   45.92
  14   2  -5   99.27   32.14
  14  -2   5   96.64   24.19
 -14  -2  -5   80.31   24.15
  14   2   5   91.52   29.62
 -14  -2  -6  460.30   59.23
  14  -2   6  565.60   59.65
  14   2  -6  662.55   77.69
 -14   2  -7  258.65   39.67
  14  -2   7  338.93   48.29
  14  -2  -7  281.58   51.62
 -14  -2  -7  275.57   46.24
  14   2   7  278.15   49.63
  14   2  -7  272.36   51.60
 -14  -2  -8  667.81   70.99
  14  -2  -8  760.90   86.39
  14  -2   8  825.38   78.62
  14   2   8  702.87   80.52
  14   2  -8  713.05   83.14
 -14   2  -8  788.50   72.06
  14  -2  -9  242.67   49.88
  14   2   9  288.55   52.46
  14  -2   9  267.59   45.28
  14   2  -9  243.42   51.09
 -14   2  -9  279.87   44.62
  14   2 -10  304.05   56.49
  14  -2 -10  302.34   55.28
  14  -2  10  316.07   51.26
  14   2  10  314.07   55.62
  14  -2  11   99.63   30.86
  14  -2 -11  119.34   36.90
  14   2  11  196.30   47.58
  14   2 -11  105.42   35.95
  14  -2  12   72.53   29.40
  14  -2 -12   86.49   34.43
  14   2  12  119.48   36.31
  14   2 -12   46.33   26.45
  14  -2  13  111.98   37.80
  14   2  13  185.71   47.74
  14  -2 -13  187.16   46.34
  14   2 -13  178.66   47.85
  14  -2  14  186.38   44.62
  14   2 -14  328.61   67.11
  14   2  14  277.40   58.59
  14  -2 -14  371.19   66.21
  14  -2  15  186.12   47.56
  14   2  15  168.94   46.18
  14  -2 -15  130.45   40.65
  14   2 -15  156.93   45.45
  14  -2  16  353.01   65.11
  14  -2 -16  419.29   74.61
  14   2 -16  432.83   76.37
  14   2  16  344.66   67.33
  14  -2  17   72.64   33.94
  14   2  17  161.06   53.44
  14  -2 -17  104.10   37.89
  14   2 -17   56.79   30.95
  14  -2  18   45.91   28.74
  14   2  18  147.33   46.40
  14  -2 -18  186.03   52.93
  14  -2 -19   52.00   27.85
  15   2   0    1.88   15.06
  15  -2   0    6.71   12.47
  15   2  -1   13.14   13.12
  15  -2   1    2.07    7.49
  15  -2  -1   -6.01    8.88
  15   2   1   -2.09   14.40
  15  -2  -2    6.38    7.35
  15   2  -2   36.73   22.91
  15  -2   2   14.32   11.53
  15   2  -2   49.17   29.40
  15   2   2   39.04   20.73
  15  -2  -3   -3.04    7.63
  15   2  -3   -9.60   18.27
  15   2  -3   23.43   21.35
  15  -2   3   -7.47   11.64
  15   2   3  -11.30   15.60
  15   2  -4  -11.16   13.90
  15  -2   4   26.38   16.87
  15   2   4  -18.31   18.01
  15   2  -5   21.24   15.69
  15  -2   5   11.59   11.81
  15   2   5   52.02   26.84
  15   2  -6   77.26   30.22
  15   2   6   28.63   19.44
  15  -2   6   52.33   21.87
  15  -2   7  -11.33   16.38
  15   2   7    6.46   13.42
  15   2  -7   24.97   22.05
 -15   2  -8   -6.13   13.40
  15  -2  -8   32.81   22.62
  15  -2   8   16.37   10.63
  15   2  -8   24.62   17.61
  15   2   8   14.91   11.98
  15  -2   9   45.21   22.22
  15  -2  -9   30.68   21.01
  15   2   9   35.38   22.62
  15   2  -9   43.03   22.16
  15   2  10   10.17   11.65
  15  -2 -10   43.49   24.92
  15   2 -10   45.69   25.56
  15  -2  10   51.72   21.57
  15  -2  11    7.81   13.40
  15  -2 -11  -16.05   14.34
  15   2  11    4.35   14.35
  15   2 -11    5.64   20.50
  15  -2  12  -13.05   13.88
  15   2  12  -12.45   19.31
  15  -2 -12   21.34   18.66
  15   2 -12   20.51   23.11
  15  -2 -13   14.94   17.91
  15  -2  13   -2.16   12.61
  15   2  13  -20.65   26.98
  15   2 -13   -0.60   16.86
  15  -2  14   32.40   21.24
  15   2  14    6.71   17.79
  15  -2 -14   26.56   22.26
  15   2 -14   17.45   20.68
  15  -2  15  -29.43   23.33
  15   2  15   -1.25   15.43
  15  -2 -15   23.27   17.06
  15   2 -15  -17.37   23.47
  15  -2 -16   25.82   22.30
  15   2  16   15.69   32.00
  15   2 -16   11.02   14.32
  15  -2  16   -0.30   13.75
  15  -2  17   24.82   21.91
  15  -2 -17   23.27   22.77
  15   2  17   38.13   26.65
  15  -2  18   22.54   24.71
  15  -2 -18   34.86   25.78
  16  -2   0  595.43   59.44
  16   2   0  703.93   78.32
  16   2  -1  293.37   51.48
  16  -2  -1  297.05   42.88
  16  -2   1  247.65   37.98
  16   2   1  258.05   48.25
  16  -2  -2  732.33   67.05
  16   2   2  776.74   83.64
  16   2  -2  901.74   90.14
  16  -2   2  768.03   68.75
  16  -2  -3  123.20   29.39
  16   2  -3  111.20   34.06
  16   2  -3  122.69   35.06
  16  -2   3  124.04   27.55
  16   2   3  176.09   41.40
  16  -2   4  708.64   67.62
  16   2   4  759.31   84.11
  16   2  -4  921.76   94.10
  16  -2  -4  684.25   65.58
  16  -2   5  121.51   28.89
  16   2  -5   90.84   29.57
  16   2   5   92.37   29.66
  16   2  -6  311.22   56.91
  16  -2   6  237.23   40.01
  16   2   6  219.69   48.77
  16  -2   7  125.53   32.34
  16   2   7  162.32   40.41
  16   2  -7  193.25   46.12
  16  -2   8  412.13   58.27
  16   2  -8  311.22   60.23
  16   2   8  335.94   59.26
  16  -2  -9   93.33   33.13
  16   2   9   94.36   34.97
  16  -2   9  110.44   33.65
  16   2  -9  100.52   35.04
  16   2  10  434.06   67.79
  16  -2 -10  375.43   66.36
  16  -2  10  420.34   62.97
  16   2 -10  410.86   72.12
  16  -2  11  161.91   42.73
  16   2  11  212.91   51.30
  16  -2 -11  355.66   65.73
  16   2 -11  220.31   51.67
  16  -2 -12  100.90   39.15
  16   2  12   98.90   36.16
  16   2 -12   82.65   36.40
  16  -2  12  163.95   41.28
  16  -2  13  157.54   44.50
  16  -2 -13  218.08   53.66
  16   2  13  157.25   46.48
  16   2 -13  229.43   55.45
  16  -2  14   -2.99   15.75
  16   2  14   57.36   27.30
  16  -2 -14  108.28   40.57
  16   2 -14  170.08   52.01
  16  -2 -15  139.35   44.93
  16   2  15   98.66   37.06
  16  -2  15   19.11   22.53
  16   2 -15  132.15   43.86
  16  -2  16  107.74   42.59
  16   2  16  205.53   56.33
  16  -2 -16  192.42   52.42
  16  -2 -17   13.08   14.67
  16  -2  17   54.96   33.70
  16  -2  18  120.78   41.40
  17  -2   0   -8.92    7.49
  17   2   0   10.75   18.85
  17   2  -1    8.94   13.16
  17  -2   1   18.44   14.36
  17  -2  -1   39.41   20.45
  17   2   1   21.02   19.19
  17   2  -2   80.37   30.83
  17   2   2  136.49   38.33
  17  -2   2  108.16   28.11
  17  -2  -2   86.82   26.69
  17   2  -3   15.91   23.50
  17  -2  -3   38.20   22.40
  17  -2   3   41.33   17.93
  17   2   3   44.32   24.96
  17  -2  -4   14.07   18.31
  17   2  -4   15.20   20.78
  17  -2   4   25.37   17.74
  17   2  -4    6.70   11.33
  17   2   4   31.32   23.08
  17  -2  -5   11.24   10.59
  17   2  -5   25.29   17.71
  17  -2   5    1.41   13.14
  17   2   5   15.97   12.69
  17   2  -6   28.30   22.47
  17   2   6   14.01   15.46
  17  -2   6    5.34   12.46
  17   2  -7  -22.27   21.40
  17  -2   7  -10.11   15.88
  17   2   7   15.37   13.55
  17  -2   8   52.79   17.10
  17   2  -8  111.18   38.84
  17   2   8   56.50   27.73
  17  -2   9   15.26   18.21
  17   2  -9  -12.15   17.97
  17   2   9   -6.26   22.15
  17  -2 -10   15.82   15.86
  17  -2  10   28.53   20.45
  17   2  10   59.32   26.20
  17   2 -10    7.40   18.88
  17  -2 -11   -1.36   14.61
  17   2  11    7.70   12.79
  17   2 -11   -7.82   21.06
  17  -2  11  -10.09   14.53
  17  -2 -12   33.59   20.16
  17  -2  12   15.39   12.85
  17   2 -12    4.71   14.80
  17  -2  13  -55.26   27.47
  17  -2 -13  -66.25   31.20
  17   2  13   18.95   25.37
  17   2 -13   -9.55   21.83
  17  -2 -14  -13.07   17.14
  17  -2  14  -12.93   12.33
  17   2 -14   15.63   16.94
  17   2  14  -34.21   28.47
  17  -2  15    3.14   12.38
  17  -2 -15    8.12   13.61
  17   2  15    3.09   16.69
  17  -2  16   -2.65   13.68
  17  -2  17   37.16   36.77
  18  -2   0  235.41   42.16
  18   2   0  252.75   51.15
  18   2  -1  127.41   37.99
  18  -2   1  137.02   31.93
  18   2   1  167.25   41.66
  18  -2  -1  183.56   37.97
  18   2  -2  331.26   58.31
  18  -2   2  369.43   51.75
  18  -2  -2  333.42   49.51
  18   2   2  301.96   57.49
  18   2  -3   72.59   26.21
  18  -2   3  170.63   35.47
  18   2   3  150.82   41.84
  18  -2  -3  150.48   33.61
  18   2   4  493.54   72.12
  18  -2   4  580.68   66.18
  18  -2  -4  514.91   61.92
  18   2  -4  564.17   76.42
  18  -2  -5  146.56   35.03
  18   2  -5   95.47   38.05
  18  -2   5  120.31   31.25
  18   2   5   94.62   34.12
  18   2  -5   79.84   29.37
  18   2   6  343.94   62.42
  18  -2  -6  306.02   48.78
  18  -2   6  345.55   52.13
  18   2  -6  314.08   63.39
  18   2   7   96.52   34.17
  18   2  -7   54.66   27.46
  18  -2   7   28.30   15.09
  18  -2   8  169.89   40.51
  18   2  -8  212.24   53.81
  18   2   8  126.84   36.85
  18  -2   9  153.89   39.81
  18   2  -9  121.78   42.08
  18   2   9  140.08   40.57
  18  -2  10  104.13   35.58
  18   2 -10  177.70   55.17
  18   2  10  170.77   46.13
  18   2  11  114.32   39.23
  18  -2  11   74.25   32.18
  18   2 -11   34.32   22.73
  18  -2 -12  319.69   67.36
  18  -2  12  189.77   47.92
  18   2  12  316.08   65.83
  18   2 -12  399.24   76.48
  18  -2  13   12.57   20.36
  18   2  13   78.06   32.99
  18  -2 -13   92.43   38.38
  18   2 -13   19.23   15.80
  18  -2  14   66.93   28.70
  18  -2 -14  108.31   42.02
  18   2  14  175.95   51.35
  18  -2  15   30.88   25.56
  18  -2  16  144.39   47.34
  18  -2  17  123.09   45.32
  19  -2   0    4.41    8.85
  19   2   0    2.84   14.71
  19  -2   1  -17.46   17.10
  19  -2  -1  -10.14   12.89
  19   2   1   -8.31   16.43
  19   2  -1   17.66   13.39
  19   2  -2   14.85   18.23
  19  -2   2   -9.56   10.35
  19   2   2   18.84   15.62
  19  -2  -2  -12.04    8.99
  19   2  -3   -5.31   13.82
  19   2   3   -7.93   11.22
  19  -2  -3   10.40    9.21
  19  -2  -4    0.67   12.06
  19   2  -4   -9.62   22.69
  19  -2   4   -1.07   11.07
  19   2   4  -11.53   16.87
  19  -2  -5  -11.59   19.51
  19   2  -5  -21.90   21.39
  19  -2   5    1.92   14.49
  19   2   5   39.98   29.86
  19  -2  -6   28.83   17.43
  19  -2   6   76.78   24.89
  19   2  -6   33.68   22.97
  19   2   6   52.92   27.76
  19  -2   7    1.10    9.48
  19   2   7   15.96   16.59
  19   2  -8  -23.31   27.10
  19  -2   8  -26.30   16.62
  19   2   9   16.38   17.39
  19   2  -9   33.45   27.67
  19  -2   9   10.26   15.53
  19  -2  10    3.51   13.39
  19   2  10   11.39   15.86
  19   2 -11  -18.16   21.86
  19  -2  11  -72.46   30.21
  19   2  11  -74.25   32.77
  19   2  12   -4.46   13.82
  19  -2  12    4.77   15.60
  19  -2  13    4.12   18.97
  19   2  13  -17.85   20.20
  19  -2  14   19.69   17.70
  19  -2  15    2.73   12.33
  19  -2  16  -58.50   31.53
  20  -2   0  371.76   54.43
  20   2   0  378.79   65.43
  20  -2   1   48.82   24.62
  20  -2  -1   52.33   17.17
  20   2   1   68.48   27.21
  20   2  -1   95.03   36.11
  20   2  -2  132.55   41.50
  20  -2   2  141.51   34.32
  20  -2  -2  161.49   37.70
  20   2   2  153.12   41.87
  20   2  -3  107.43   33.61
  20  -2   3  152.05   35.29
  20   2   3  113.38   36.94
  20  -2  -3  162.36   38.56
  20   2   4   77.39   29.36
  20   2  -4   85.48   30.60
  20  -2   4  109.18   31.98
  20  -2  -4  102.62   29.86
  20  -2  -5  183.50   38.51
  20   2  -5  101.15   37.11
  20  -2   5  138.57   37.41
  20   2   5  136.19   41.46
  20   2  -6  307.39   59.95
  20  -2  -6  274.67   49.68
  20  -2   6  295.75   53.02
  20   2   6  291.04   59.38
  20  -2  -7   75.25   24.74
  20   2  -7   91.63   38.61
  20   2   7  180.70   49.33
  20  -2   7  132.25   35.34
  20   2   8  287.53   60.28
  20   2  -8  284.65   63.19
  20  -2   8  229.69   48.25
  20  -2   9  122.63   36.85
  20   2  -9   87.66   36.03
  20   2   9  150.55   46.20
  20  -2  10  116.54   36.68
  20   2  10  219.81   56.64
  20  -2  11   85.55   31.60
  20   2  11   22.25   23.06
  20  -2  12  132.12   43.62
  20  -2  13   24.17   23.27
  20  -2  14   93.34   39.33
  21  -2   0   38.17   21.53
  21   2   0   30.83   25.51
  21   2   1    9.64   21.45
  21  -2   1    9.96   15.60
  21  -2  -1    0.32    9.30
  21   2  -1  -22.27   26.68
  21  -2   2   78.43   26.31
  21   2   2   52.60   27.39
  21  -2  -2   51.52   22.46
  21   2  -2   46.44   25.12
  21   2  -3  -64.29   29.61
  21  -2   3  -43.09   21.09
  21   2   3   33.17   26.03
  21  -2  -3   33.71   19.93
  21   2  -4  -11.47   20.46
  21  -2   4   14.19   16.40
  21   2   4  -12.00   15.87
  21  -2  -4    4.54   11.51
  21  -2  -5   -1.53    9.57
  21  -2   5  -13.72   14.23
  21   2   5   15.44   21.45
  21   2   6   22.61   16.78
  21  -2  -6   59.28   24.97
  21   2  -6    3.94   16.83
  21  -2   6   17.71   16.71
  21  -2  -7   10.68   12.95
  21  -2   7   14.68   19.38
  21   2  -7    1.62   18.48
  21   2   7   -1.89   17.28
  21  -2  -8  -16.43   22.58
  21  -2   8    2.87   17.10
  21   2   8  -23.39   24.41
  21  -2  -9  -53.43   24.27
  21   2   9    0.33   18.28
  21  -2  10    6.44   12.71
  21  -2  11    1.81    8.88
  21  -2  12   31.09   24.57
  22  -2   0  129.85   35.67
  22   2   0  137.24   43.47
  22  -2   1   59.71   24.06
  22  -2  -1   79.84   28.07
  22   2   1  101.05   35.06
  22   2  -1  104.03   34.37
  22  -2   2  131.55   34.07
  22   2   2  162.48   49.58
  22  -2  -2  123.00   34.74
  22   2  -2  113.57   42.77
  22  -2   3   57.01   24.81
  22   2   3   20.68   14.33
  22  -2  -3   79.10   31.78
  22   2  -3   68.52   33.57
  22   2  -4   74.94   26.14
  22  -2   4  105.48   35.36
  22   2   4   54.99   24.43
  22  -2  -4  115.46   33.87
  22   2  -5   40.45   23.18
  22  -2   5   39.20   22.95
  22   2   5   95.30   35.32
  22  -2  -5   68.54   26.72
  22  -2  -6  154.46   38.64
  22   2  -6  144.54   44.30
  22   2   6  102.72   38.50
  22   2  -7  181.23   51.93
  22  -2   7  107.84   33.31
  22   2   7  140.18   48.27
  22   2  -8  224.62   54.94
  22  -2   8  223.92   52.51
  23   2   0  -18.21   16.47
  23   2   1  -65.31   30.94
  23   2  -1  -13.71   23.87
  23   2   2   51.26   38.78
  23   2  -2   -9.40   11.62
  23   2   3  -51.34   27.47
  23   2  -3   -8.81   15.42
  23   2   4   33.00   19.71
  23   2  -4  -38.41   25.23
   0   3   0    0.43    4.32
   0   3   1    1.62    3.52
   0  -3  -2    1.07    4.44
   0   3   2   -5.10    6.36
   0   3   3   -1.24    4.25
   0  -3  -3    0.70    4.28
   0   3   4    0.36    5.31
   0  -3  -4   -2.04    5.72
   0  -3  -5    4.84    3.31
   0   3   5   -3.00    7.51
   0  -3  -5    2.44    5.49
   0  -3  -6   25.70   10.26
   0  -3  -6   15.62    7.04
   0   3   6    4.42    7.50
   0   3   7   -0.91    6.84
   0  -3  -7    1.02    3.29
   0  -3  -7   -5.69    5.56
   0   3   8   -1.51    8.13
   0  -3  -8   17.89    7.25
   0  -3  -8    8.69    9.09
   0  -3  -9    5.02    5.65
   0  -3  -9    1.27    5.70
   0   3   9    5.64   12.03
   0   3  10   10.53   10.36
   0  -3 -10    5.00    5.72
   0  -3 -10   16.85   10.98
   0   3  11   -4.31   12.68
   0   3 -11   -0.60    7.91
   0   3 -11   -0.13   12.55
   0  -3 -11    3.20    7.96
   0  -3 -11   -3.84    8.66
   0   3 -12   13.09   14.53
   0   3 -12  -23.19   13.23
   0   3  12    2.17    8.58
   0  -3 -12   12.29   11.28
   0  -3 -12   -6.92    6.43
   0  -3 -13   14.62    8.91
   0   3 -13   11.49   14.48
   0   3  13   -3.23    9.62
   0   3 -13   -6.16   12.09
   0  -3 -13   -0.29    6.87
   0  -3 -14   14.97   12.05
   0   3 -14   30.59   17.34
   0   3 -15   -6.96   15.16
   0  -3 -15   -4.94   10.72
   0   3 -16   14.35   14.69
   0  -3 -16   -6.27    9.91
   0  -3 -17   -7.92   11.97
   0   3 -17  -11.80   18.55
   0  -3 -18   10.98   12.89
   0   3 -18    1.46   14.83
   0  -3 -19   -3.67   10.52
   0   3 -19   -6.73   15.60
   0   3 -20  -14.08   23.03
   0  -3 -20   -4.66   14.81
   0   3 -21   -5.45   11.76
   0  -3 -21   -9.13   12.09
   0   3 -22   12.34   19.90
   0  -3 -22   -2.51   11.53
  -1   3   0  779.04   30.38
  -1   3   1  374.43   21.69
   1   3   1  394.57   28.83
  -1   3   2  307.56   20.68
   1   3   2  260.86   24.53
   1  -3  -2  289.33   21.18
  -1  -3  -2  284.58   25.61
  -1   3   3  949.84   39.92
  -1   3   3  911.10   33.86
   1  -3  -3  937.63   40.93
  -1  -3  -3  884.70   46.21
   1   3   3  842.41   46.03
   1  -3  -4  662.66   37.29
  -1   3   4  707.40   28.72
  -1  -3  -4  664.68   42.31
  -1   3   4  766.57   40.10
   1   3   4  729.34   44.23
  -1   3   5 1241.27   39.49
  -1   3   5 1217.94   55.72
   1   3   5 1281.30   61.69
   1  -3  -5 1312.57   57.09
  -1  -3  -5 1343.40   63.05
   1  -3  -5 1272.04   44.09
  -1   3   6 1391.00   64.47
   1  -3  -6 1344.17   62.25
  -1  -3  -6 1350.37   34.30
  -1  -3  -6 1516.71   71.07
  -1   3   6 1360.54   45.20
   1  -3  -6 1463.61   51.79
   1   3   6 1380.95   69.76
   1   3   7  675.77   51.08
  -1   3   7  636.49   33.28
  -1   3   7  644.83   48.64
   1   3  -7  710.74   54.14
   1  -3  -7  740.14   50.54
   1  -3  -7  665.89   37.24
  -1  -3  -7  668.09   50.58
  -1  -3  -7  612.56   28.16
  -1   3   8 2486.97   98.83
  -1  -3  -8 2622.46  102.30
   1  -3  -8 2527.22   76.23
   1   3  -8 2381.11  102.65
   1  -3  -8 2491.61   96.69
  -1  -3  -8 2537.48   65.31
  -1  -3  -9 1179.21   49.74
  -1   3  -9 1149.60   71.72
   1   3   9 1141.95   74.79
   1  -3  -9 1218.86   71.98
   1   3  -9 1146.08   73.95
  -1  -3  -9 1201.53   73.78
   1  -3  -9 1150.49   55.42
   1   3  10 1245.13   81.81
  -1  -3 -10 1122.12   75.99
   1   3 -10 1141.81   77.46
   1  -3 -10 1060.16   72.04
   1  -3 -10 1215.99   60.80
  -1   3  10 1234.36   76.40
  -1  -3 -10 1077.68   52.15
  -1  -3 -11  738.51   64.07
  -1   3  11  637.94   59.00
   1   3  11  746.95   66.62
  -1  -3 -11  689.09   46.09
   1   3 -11  743.44   65.72
   1  -3 -11  714.00   49.92
   1  -3 -11  745.82   63.48
   1   3 -12  405.52   49.89
   1   3  12  397.13   51.86
  -1  -3 -12  377.39   36.21
   1   3 -12  425.62   51.77
   1  -3 -12  404.59   48.91
  -1   3 -12  466.09   54.57
  -1  -3 -12  441.80   51.62
   1  -3 -12  421.10   40.65
   1   3 -13  583.81   63.00
   1   3  13  715.38   69.38
  -1  -3 -13  684.80   50.84
   1  -3 -13  746.06   69.03
   1  -3 -13  690.86   55.54
  -1  -3 -13  661.36   65.73
   1   3 -13  628.54   64.27
   1   3 -14  939.62   84.92
  -1  -3 -14  989.61   65.10
   1  -3 -14 1006.62   69.75
  -1   3 -14  909.06   80.73
  -1  -3 -15  450.02   46.72
  -1   3 -15  509.70   63.36
   1  -3 -15  461.24   49.27
   1   3 -15  398.58   55.88
   1   3  15  459.38   63.42
  -1   3 -16 1068.60   92.99
  -1  -3 -16 1185.99   79.22
   1  -3 -16 1070.68   78.53
   1   3 -16 1198.40   99.36
  -1  -3 -17  422.95   50.21
   1   3 -17  354.55   56.32
  -1   3 -17  431.96   62.57
   1  -3 -17  408.13   50.24
  -1  -3 -18  375.67   49.06
  -1   3 -18  427.02   63.80
   1   3 -18  323.53   57.91
   1  -3 -18  379.72   50.61
   1   3 -19  154.12   40.08
   1  -3 -19  195.38   39.56
  -1  -3 -19  140.24   31.74
  -1   3 -19  165.58   41.17
   1   3 -20  140.88   38.76
   1  -3 -20  100.84   29.07
  -1   3 -20   62.26   27.04
  -1  -3 -20  117.28   31.22
  -1   3 -21  235.56   51.66
   1  -3 -21  227.63   43.79
  -1  -3 -21  155.82   36.63
   1   3 -21  144.29   37.92
   1  -3 -22  269.97   49.29
  -1   3 -22  347.41   65.03
  -1  -3 -22  315.63   53.03
   1   3 -22  412.92   71.39
  -2   3   0   -1.04    2.20
   2   3   0   -2.76    4.17
   2   3   1   39.21    6.61
   2   3   1   55.21   12.82
   2   3  -1   39.67    9.00
  -2   3   1   38.14    5.89
  -2  -3  -2   38.24   11.35
  -2   3   2    7.53    3.59
   2   3  -2   44.53   10.49
   2   3   2   43.39   12.21
   2  -3  -2   38.05    7.32
   2   3  -3  280.22   26.59
  -2   3   3  332.45   24.61
   2  -3  -3  290.75   20.65
   2   3   3  308.91   29.18
  -2  -3  -3  304.38   29.00
   2   3  -4  562.79   40.77
  -2   3   4  527.76   30.86
   2  -3  -4  515.55   31.08
  -2  -3  -4  558.03   41.01
   2   3   4  564.67   41.44
  -2   3   5    1.74    5.53
   2   3  -5   10.55    8.13
   2  -3  -5    2.12    5.91
   2   3   5    9.05    8.28
  -2  -3  -5   13.45    7.46
   2  -3  -5   17.05    8.61
  -2   3   5    6.94    5.09
   2   3  -6  387.39   37.87
  -2   3   6  330.53   25.34
   2  -3  -6  357.51   29.33
   2   3   6  344.62   36.27
   2  -3  -6  376.41   32.42
  -2  -3  -6  316.40   34.41
  -2  -3  -6  347.39   15.77
  -2   3  -6  362.58   33.09
  -2   3  -7    6.64    7.01
  -2   3   7   11.29    8.06
   2   3  -7   17.25   13.51
   2   3   7    8.59   10.21
  -2  -3  -7   -0.66    3.03
   2  -3  -7    0.48    4.52
  -2  -3  -7   -1.05    9.09
  -2   3   7    0.39    4.00
   2  -3  -7    7.39    5.48
  -2   3  -8   -9.77    8.68
   2   3   8    7.56   12.14
   2  -3  -8   -1.50    5.30
  -2   3   8    3.85    5.58
  -2  -3  -8   11.50    8.73
  -2  -3  -8    5.88    4.03
   2  -3  -8    3.12    4.69
   2   3  -8   11.09   11.02
  -2   3   8   -3.70    6.01
   2  -3  -9   54.96   13.60
   2   3  -9   58.47   17.21
  -2   3  -9   51.82   15.91
  -2   3   9   26.31   11.54
   2   3   9   52.85   18.61
   2  -3  -9   52.53   16.64
  -2  -3  -9   45.05   14.76
  -2   3   9   41.01   11.32
  -2  -3  -9   54.99   11.27
   2  -3 -10   12.36    8.71
  -2  -3 -10   14.71   10.15
   2   3  10   20.56   14.37
  -2   3 -10   33.30   14.66
   2  -3 -10   17.38   11.41
  -2  -3 -10   13.22    7.13
   2   3 -10   22.76   14.00
  -2   3 -11  204.23   41.52
  -2  -3 -11  248.49   37.97
   2   3  11  285.63   42.00
  -2  -3 -11  290.18   29.01
   2  -3 -11  244.69   30.30
   2  -3 -11  316.48   41.37
   2   3 -11  287.04   41.93
  -2   3 -12  280.10   42.31
  -2  -3 -12  249.59   40.91
   2   3  12  229.66   40.87
   2  -3 -12  233.56   37.65
   2   3 -12  254.81   41.08
   2  -3 -12  201.32   29.71
  -2  -3 -12  227.61   27.74
   2   3  13   22.79   17.21
  -2   3 -13    8.31   12.46
   2   3 -13   16.27   12.24
  -2  -3 -13   20.22   10.53
  -2  -3 -13   15.32    5.71
   2  -3 -13   13.40   11.00
   2  -3 -13   29.28   13.98
   2   3  14   35.77   16.02
   2  -3 -14   14.57    9.97
   2   3 -14   35.41   22.10
  -2  -3 -14   31.00   13.60
   2   3 -15   57.04   23.58
   2  -3 -15   83.22   22.52
  -2  -3 -15   65.70   18.52
   2   3  15   39.53   14.10
  -2   3 -16   39.03   14.08
   2   3 -16   49.69   20.93
  -2  -3 -16   39.08   14.65
   2  -3 -16   66.28   19.66
   2   3  17   22.85   15.67
   2   3 -17  -41.74   21.13
   2  -3 -17   -8.14    7.79
  -2  -3 -17  -10.44   12.69
  -2   3 -17   -9.49   18.24
  -2   3 -18   13.24   14.24
  -2  -3 -18    6.41    9.87
   2  -3 -18    2.51   11.98
   2   3 -18   24.72   19.60
  -2  -3 -19   -7.49   11.28
   2  -3 -19  -17.19   16.62
  -2   3 -19    1.33   14.64
   2   3 -19  -11.26   14.33
  -2  -3 -20  -13.86   13.60
  -2   3 -20   -4.27   13.06
   2  -3 -20   -6.74    8.61
   2   3 -20   13.74   18.82
   2  -3 -21   45.81   20.87
   2   3 -21   49.43   28.55
  -2   3 -21   61.96   24.78
  -2  -3 -21   49.13   21.77
   2   3 -22   37.90   26.40
  -2   3 -22   -5.59   12.41
   2  -3 -22   15.07   13.84
  -2  -3 -22    5.51   12.93
  -3  -3   0 4104.40   79.75
   3   3   0 4122.67   81.91
  -3  -3  -1 1616.69   44.93
   3   3  -1 1682.35   58.20
   3   3   1 1622.47   46.45
   3   3   1 1499.21   67.26
   3   3   2 1631.81   42.43
  -3  -3  -2 1691.49   71.90
   3   3   2 1627.48   70.96
   3  -3  -2 1612.53   36.95
  -3  -3  -2 1581.53   38.29
  -3   3   2 1593.47   36.09
   3   3  -2 1622.99   62.43
  -3   3   3  323.81   20.10
  -3  -3  -3  317.37   14.16
  -3   3   3  320.53   27.60
   3  -3  -3  301.06   19.81
   3   3  -3  313.72   29.50
   3   3   3  330.04   33.96
  -3  -3  -3  348.92   33.40
   3  -3  -4 1012.62   41.57
  -3   3   4  944.75   47.92
   3   3   4  957.21   56.68
   3   3  -4  974.77   54.90
  -3  -3  -4  876.95   54.54
  -3   3   5 1019.14   48.57
   3  -3  -5 1003.65   47.33
  -3  -3  -5 1024.54   61.08
   3   3   5  925.95   58.46
   3  -3  -5  987.55   51.88
   3   3  -5  981.21   58.33
   3   3  -6 1236.96   70.22
  -3  -3  -6 1388.81   73.98
   3   3   6 1383.72   74.15
   3  -3  -6 1408.14   62.42
   3  -3  -6 1429.03   64.87
  -3   3   6 1382.01   58.25
  -3   3   7 2155.63   75.13
   3  -3  -7 2317.26   85.09
  -3  -3  -7 2160.95   96.22
   3   3  -7 2277.86   99.47
   3   3   7 2207.91   97.81
  -3   3  -7 1988.74   82.73
   3  -3  -7 2020.95   81.40
   3  -3  -8  522.10   44.55
   3  -3  -8  839.87   52.36
  -3  -3  -8  876.37   36.31
  -3   3   8  902.34   50.64
  -3  -3  -8  913.69   64.71
   3   3  -8  842.65   62.76
   3   3   8  808.87   62.69
  -3  -3  -9  674.35   35.59
   3   3   9  655.74   58.49
   3  -3  -9  650.48   47.98
  -3   3   9  731.76   47.81
  -3  -3  -9  703.36   59.05
   3   3  -9  717.78   62.13
   3  -3  -9  727.93   55.75
  -3  -3 -10  346.58   28.85
  -3   3  10  307.76   33.07
   3   3  10  292.72   43.79
   3  -3 -10  371.01   39.00
  -3  -3 -10  391.90   47.03
   3  -3 -10  392.84   44.22
   3   3 -10  359.97   45.46
   3  -3 -11  196.51   33.05
   3  -3 -11  169.98   27.09
  -3  -3 -11  194.08   34.30
   3   3 -11  129.06   29.13
  -3   3 -11  150.11   32.97
  -3   3  11  186.59   26.39
   3   3  11  190.14   35.50
  -3  -3 -11  127.57   19.89
   3   3  12  978.61   81.80
  -3   3 -12 1109.93   81.69
   3   3 -12 1101.71   84.95
  -3  -3 -12 1017.38   80.63
   3  -3 -12 1003.69   67.97
  -3  -3 -12  985.79   56.25
   3   3  13  442.64   57.48
  -3   3 -13  438.55   53.19
  -3  -3 -13  365.63   36.00
   3  -3 -13  429.33   46.21
   3   3 -13  357.19   50.24
   3  -3 -13  409.82   51.20
   3   3  14  692.57   75.23
   3   3 -14  683.53   72.09
   3  -3 -14  596.73   58.24
  -3  -3 -14  601.56   50.40
   3   3  15  389.09   56.80
   3   3 -15  462.72   62.47
   3  -3 -15  375.18   47.75
  -3  -3 -15  389.23   43.53
   3  -3 -16  244.71   39.66
   3   3  16  245.45   49.39
  -3  -3 -16  281.22   37.94
   3   3 -16  270.73   49.65
   3  -3 -17  136.46   30.53
   3   3  17  162.18   40.38
  -3  -3 -17  174.93   32.58
   3   3 -17  178.52   41.55
   3   3  18  286.18   59.43
  -3  -3 -18  256.28   40.18
   3  -3 -18  257.32   43.45
  -3   3 -18  186.28   41.39
   3   3 -18  323.02   57.51
  -3  -3 -19  191.82   37.02
  -3   3 -19  181.90   44.31
   3  -3 -19  228.70   42.88
   3   3 -19  173.13   44.83
   3  -3 -20  314.40   52.85
  -3  -3 -20  342.14   50.10
   3   3 -20  330.72   61.00
  -3   3 -20  348.29   63.44
  -3  -3 -21  299.99   48.29
   3  -3 -21  147.94   38.03
  -3   3 -21  237.39   51.14
   3   3 -21  272.87   57.21
   3   3 -22   70.08   27.31
   3  -3 -22  118.13   34.27
  -3   3 -22  140.59   43.27
   3  -3 -23  110.89   31.85
   4   3   0    0.92    4.14
  -4  -3   0   -0.21    3.58
   4   3   1   63.87   17.11
   4   3  -1   49.83   11.49
  -4  -3   1   65.32   13.39
  -4  -3  -1   66.40   10.89
   4   3   1   81.57   13.38
  -4  -3   2  107.35   17.61
  -4  -3  -2  109.43   12.88
   4   3   2  124.28   14.96
  -4   3  -2  103.75    9.88
   4  -3  -2  112.45    8.86
  -4   3   2  107.06   18.17
   4   3  -2   92.45   16.78
   4   3   2   97.00   20.43
  -4  -3  -3   61.64   16.33
   4   3  -3   52.88   12.12
  -4   3   3   54.30   13.66
  -4  -3  -3   62.59    8.65
   4  -3  -3   57.08    9.22
   4   3   3   52.69   15.86
  -4  -3   3   63.21   15.01
  -4   3  -3   67.59   11.64
  -4  -3  -4   58.69   16.42
   4  -3  -4   79.54   12.67
   4   3  -4   82.39   17.33
  -4   3  -4   58.03   12.18
  -4  -3   4   67.29   16.64
   4   3   4   78.31   18.54
  -4   3   4   91.44   17.16
  -4  -3  -4   65.84    9.93
  -4   3   5   11.17    9.12
  -4  -3   5    8.02    8.47
  -4   3  -5    8.55    6.89
   4  -3  -5   26.50    9.46
   4   3  -5   25.51   12.14
   4   3   5   -2.00    8.62
   4  -3  -5   -2.27    7.77
  -4  -3  -5    8.97    4.79
  -4  -3  -5   10.69    8.28
  -4   3  -6   19.33   10.90
  -4   3   6   24.56   11.31
   4  -3  -6   12.36    9.60
   4   3   6   18.86   11.92
   4  -3  -6   22.67   10.68
  -4  -3  -6   17.66   11.71
   4   3  -6    9.35    8.90
   4  -3  -7   23.28   11.07
  -4   3  -7   15.89    9.22
   4   3   7   10.20   11.58
  -4  -3  -7    2.15    7.70
   4  -3  -7   25.28   11.93
   4   3  -7    9.05   11.65
  -4   3   7   17.92   10.10
  -4   3   8   72.17   16.17
  -4   3  -8   45.74   15.88
   4   3   8   49.88   16.90
   4  -3  -8   88.17   19.80
   4   3  -8   67.07   19.57
  -4  -3  -8   68.62   21.24
   4  -3  -8   47.40   15.14
  -4   3  -9  100.87   22.19
   4  -3  -9   98.24   21.68
   4   3   9  134.80   29.62
   4   3  -9   94.51   23.97
  -4   3   9  107.72   20.39
  -4  -3  -9   89.17   23.15
   4  -3  -9   84.97   17.62
  -4   3  10   38.37   12.30
  -4   3 -10   71.81   19.93
   4  -3 -10   32.59   14.50
   4   3  10   39.82   16.67
  -4  -3 -10   48.02   17.35
   4   3 -10   55.30   20.05
   4  -3 -10   52.05   16.00
  -4  -3 -11   18.84    8.27
   4   3  11   18.01   10.15
  -4   3 -11   28.77   13.74
   4  -3 -11   66.78   20.04
  -4  -3 -11   24.47   13.40
   4   3 -11   50.46   20.81
   4  -3 -11   21.84    9.65
  -4   3  11   11.31    7.69
   4  -3 -12   37.16   17.66
  -4   3 -12   39.06   18.52
  -4   3  12    6.83    9.00
   4   3  12   25.48   13.35
   4  -3 -12    5.26    8.90
  -4  -3 -12   35.67   14.67
   4   3 -12   13.88   13.36
  -4  -3 -12   21.33   10.43
   4  -3 -13   -8.26    9.82
  -4   3 -13   -4.84    7.37
   4   3 -13    6.24   14.06
   4  -3 -13    6.02    9.57
  -4  -3 -13    0.48    5.75
   4  -3 -14   20.70   12.93
   4   3  14    4.28   12.00
   4   3 -14    8.54   10.97
  -4  -3 -14   -0.98    7.24
   4  -3 -15    1.75    9.98
   4   3 -15   11.78   11.61
  -4  -3 -15   11.08    9.33
   4   3  15   10.71   11.72
   4   3  16   35.99   20.97
  -4  -3 -16   36.33   15.55
   4   3 -16   -2.74   12.97
   4  -3 -16   39.65   19.29
  -4  -3 -17   -8.11   11.94
   4  -3 -17   -7.67    9.03
   4   3  17   12.36   13.74
   4   3 -17   15.38   18.95
   4   3 -18   18.01   12.99
   4   3  18   33.44   21.99
   4  -3 -18   23.25   12.35
  -4  -3 -18   10.20    9.60
  -4   3 -19   27.09   19.57
   4   3 -19   20.48   16.28
   4   3  19   21.54   25.44
   4  -3 -19   -1.99   13.34
  -4  -3 -19   18.20   14.04
   4   3 -20  -20.86   12.97
  -4  -3 -20   -4.79    9.04
  -4   3 -20   -6.53   24.02
   4  -3 -20   15.67   16.32
   4   3 -21  -14.79   12.71
   4  -3 -21   22.75   18.85
  -4  -3 -21  -15.08   17.83
   4  -3 -22   35.94   19.76
   4   3 -22  -14.42   20.71
  -4   3 -22  -11.06   24.40
   4  -3 -23   25.37   22.36
   5   3   0 1294.26   71.41
  -5  -3   0 1363.58   55.88
   5   3   0 1270.01   56.67
  -5  -3  -1 1687.24   59.23
   5   3   1 1702.23   62.89
  -5  -3   1 1603.11   64.83
   5   3   1 1631.71   80.93
   5   3  -1 1487.55   63.50
  -5   3   2 2506.83   93.21
  -5   3  -2 2404.01   49.10
  -5  -3   2 2624.85   87.39
   5   3  -2 2341.20   85.79
   5   3   2 2484.20   99.30
  -5  -3  -2 2464.96   69.70
   5   3   2 2509.59   73.32
   5   3  -3  695.46   49.27
  -5   3  -3  715.87   32.23
  -5  -3  -3  712.08   36.69
   5   3   3  693.93   53.43
  -5   3   3  656.35   48.28
  -5  -3   3  705.83   47.95
  -5  -3  -3  704.61   52.83
  -5  -3   4 3275.54  107.77
  -5  -3  -4 3196.25   77.61
  -5   3  -4 3376.94   78.76
  -5   3   4 3066.47  104.41
   5   3   4 3102.38  114.79
  -5  -3  -4 3271.54  115.69
   5   3  -4 3269.48  109.01
   5   3  -5 1087.73   66.59
   5  -3  -5 1210.78   67.74
   5   3   5 1099.03   70.42
  -5  -3  -5 1148.85   47.87
  -5   3  -5 1217.48   53.02
  -5  -3   5 1187.78   68.56
  -5  -3  -5 1163.26   71.36
  -5   3   5 1212.08   65.79
  -5  -3  -6 1440.57   54.03
   5   3  -6 1368.68   77.06
   5  -3  -6 1479.68   77.60
  -5   3   6 1405.68   70.43
  -5  -3   6 1802.68   89.09
   5   3   6 1416.13   82.90
  -5  -3  -6 1409.09   81.34
  -5   3  -6 1463.87   64.31
   5   3   7 1779.43   96.49
  -5  -3  -7 1916.24   96.61
  -5  -3   7 1785.70   90.73
   5   3  -7 1757.65   93.01
   5  -3  -7 1888.10   90.39
  -5   3   7 1821.46   82.32
  -5   3  -7 1748.29   76.22
   5   3  -8  103.71   25.82
   5  -3  -8   82.48   19.27
   5   3   8   82.06   23.49
   5  -3  -8   89.38   21.59
  -5   3  -8  115.76   21.97
  -5  -3  -8   82.12   21.34
  -5   3   8   79.07   18.10
   5  -3  -9  319.59   36.83
   5  -3  -9  321.76   38.90
   5   3  -9  282.82   40.10
  -5   3   9  303.84   34.80
  -5  -3  -9  324.84   42.61
   5   3   9  318.30   43.93
   5  -3 -10  198.84   30.81
   5  -3 -10  235.46   35.05
  -5   3 -10  212.15   35.45
   5   3 -10  140.98   31.74
  -5   3  10  201.12   29.24
   5   3  10  162.58   34.02
  -5  -3 -10  221.93   37.97
  -5   3  11  106.38   23.17
   5  -3 -11  106.27   24.77
   5   3 -11  105.96   27.76
  -5   3 -11  116.64   27.45
   5   3  11   72.43   22.93
  -5  -3 -11  100.43   26.28
   5  -3 -11   80.29   21.47
   5   3  12 1131.12   93.04
   5   3 -12 1085.66   88.06
  -5   3 -12 1173.57   83.63
   5  -3 -12 1215.55   83.04
  -5   3  12 1087.71   73.25
  -5   3  13  276.54   38.27
   5   3  13  219.57   43.71
   5   3 -13  263.97   44.96
   5  -3 -13  172.81   35.71
  -5   3 -13  282.07   42.98
   5  -3 -13  267.17   40.23
   5   3  14  415.85   60.57
  -5  -3 -14  407.10   41.45
   5  -3 -14  510.37   57.54
  -5   3  14  411.51   48.04
   5   3 -14  509.27   63.57
  -5  -3 -15  333.17   39.88
   5   3 -15  306.46   51.40
   5  -3 -15  381.60   51.94
   5   3  15  356.21   57.94
   5  -3 -16   47.93   20.74
   5   3  16   68.02   26.50
  -5  -3 -16   73.95   20.34
   5   3 -16   60.38   26.18
   5  -3 -17   68.90   22.93
   5   3  17   90.16   31.25
   5   3 -17   94.52   31.09
  -5  -3 -17  114.48   24.83
   5  -3 -18   93.78   30.00
   5   3 -18  133.72   38.06
  -5  -3 -18  149.18   30.79
   5   3  18  101.82   35.23
  -5  -3 -19  146.59   31.40
   5  -3 -19  130.35   35.85
   5   3  19   68.34   29.38
   5   3 -19  113.71   38.70
   5  -3 -20  314.33   53.00
   5   3 -20  309.48   61.33
   5   3  20  349.50   69.12
  -5   3 -20  264.13   56.25
  -5  -3 -20  278.38   45.38
   5  -3 -21  248.39   51.02
  -5  -3 -21  257.77   44.36
  -5   3 -21  203.67   50.82
   5   3 -21  240.34   55.57
   5  -3 -22   84.53   30.66
  -5   3 -22  155.54   47.24
   5   3 -22  121.11   38.22
   5  -3 -23  233.08   51.67
   6   3   0    2.40    7.98
   6   3   0    4.63    8.06
  -6  -3   0    4.18    5.86
   6  -3   1   -0.57    2.86
   6   3   1   24.88   15.25
  -6  -3   1   22.18   10.46
   6   3   1   16.92    8.12
  -6  -3  -1   20.39    9.59
   6   3  -1   29.72   12.08
   6   3   2  727.96   43.42
  -6  -3   2  658.66   46.22
   6   3  -2  714.71   49.20
   6   3   2  751.57   57.62
  -6   3  -2  781.02   30.33
  -6   3   2  694.10   52.45
  -6  -3  -2  770.51   43.91
   6  -3  -2  793.51   25.99
  -6  -3  -3  110.94   23.26
   6  -3   3  114.34   13.82
  -6  -3  -3  121.06   18.09
   6  -3  -3  126.05   13.50
  -6   3   3  152.10   24.73
  -6   3  -3  127.58   14.46
   6   3   3  150.21   28.02
  -6  -3   3  102.95   19.64
   6   3  -3  123.42   21.78
  -6  -3  -4  105.76   21.45
  -6   3  -4  136.97   17.12
   6  -3   4  146.92   18.37
   6  -3  -4   87.66   16.12
   6   3  -4  134.97   24.31
  -6  -3   4  148.78   25.39
  -6   3   4  132.80   24.39
  -6  -3  -4  139.33   19.25
   6   3   4  144.42   27.09
  -6  -3  -5   19.11   10.41
   6  -3  -5   13.71    9.06
   6   3  -5   29.46   11.41
  -6  -3  -5   28.60    9.32
  -6   3  -5   18.85    8.27
  -6  -3   5   33.86   13.68
   6   3   5   20.25   11.89
  -6   3   5   29.55   14.03
  -6  -3  -6  420.34   32.76
  -6  -3   6  456.88   45.76
   6  -3  -6  474.21   46.21
  -6   3  -6  444.70   35.64
   6   3   6  411.33   46.15
  -6   3   6  467.45   43.45
  -6  -3  -6  491.48   49.22
   6   3  -6  452.55   47.16
   6  -3  -7    2.91    5.50
   6  -3  -7   20.53   12.18
  -6   3   7    6.28    5.91
  -6   3  -7    4.33    6.79
   6   3   7   21.91   14.87
  -6  -3   7    9.44   11.68
   6   3  -7    2.23    9.21
  -6  -3  -7    9.39   12.72
  -6   3   8    4.98    5.61
   6  -3  -8    1.15    6.78
  -6   3  -8    8.07    8.12
   6  -3  -8   -3.48    6.71
   6   3   8   17.19   12.65
  -6  -3   8   10.00    9.53
  -6  -3  -8    5.46    9.71
   6   3  -8    6.90    8.38
  -6   3   9   -5.87    4.96
   6  -3  -9    3.96    7.60
  -6  -3   9   -3.10    7.23
  -6   3  -9    6.64    8.87
   6   3   9   -6.83    9.69
  -6  -3  -9   -6.74    6.52
   6  -3  -9    5.37   11.15
   6   3  -9   16.92   11.07
   6   3 -10   57.06   19.24
  -6   3 -10   54.66   16.50
   6  -3 -10   52.07   18.47
   6   3  10   85.61   24.81
  -6   3  10   53.67   16.52
   6  -3 -10   41.04   15.48
  -6  -3 -10   41.69   14.97
   6   3 -11   29.28   18.17
   6  -3 -11   31.06   17.40
   6  -3 -11   42.52   17.16
   6   3  11   25.74   14.85
  -6  -3 -11   66.54   22.48
  -6   3  11   68.96   19.60
  -6   3 -11   66.23   20.09
   6  -3 -12   80.37   25.32
   6   3 -12   58.70   22.69
   6   3  12   87.65   27.72
  -6   3  12   97.59   23.37
  -6   3 -12   95.41   24.83
   6  -3 -12   86.07   24.10
   6   3 -13   13.31   15.57
   6   3  13   33.48   19.67
  -6   3 -13   19.12   11.56
   6  -3 -13   18.03   12.75
   6  -3 -13   11.91   13.99
  -6   3  13   23.65   13.06
   6   3 -14   12.71   16.70
   6   3  14  -16.96   18.47
  -6   3  14   -6.24   10.03
   6  -3 -14    2.82    9.96
   6   3 -15   13.63   12.22
   6   3  15   24.36   20.83
  -6   3  15    0.84    6.89
   6  -3 -15   -5.66    9.20
  -6  -3 -15   10.25    9.29
   6   3 -16   35.76   20.35
  -6  -3 -16    6.54    9.02
   6   3  16    2.71   13.22
   6  -3 -16    2.55   10.45
  -6  -3 -17   50.85   19.97
   6   3  17   53.99   29.01
   6  -3 -17   21.15   16.33
   6   3 -17   33.15   22.94
  -6  -3 -18    5.42    8.85
   6   3  18  -14.55   22.81
   6  -3 -18    7.80   10.71
   6   3 -18   -6.44   15.57
   6   3  19   10.25   23.06
  -6  -3 -19    8.62    6.95
   6   3 -19  -12.42   18.22
   6  -3 -19   -2.14   14.45
   6   3  20   43.90   28.33
  -6  -3 -20  -36.58   17.48
   6   3 -20   22.14   23.99
   6  -3 -20    8.22   11.11
   6   3  21   40.58   28.84
  -6   3 -21   54.70   30.71
   6   3 -21   21.61   17.96
   6  -3 -21   22.02   19.03
  -6   3 -22   15.55   24.96
   6  -3 -22  -14.06   19.60
   6  -3 -23    4.93   14.26
   7   3   0 1031.23   60.26
   7  -3   0 1013.08   32.42
   7   3   0  979.62   69.36
  -7  -3   0 1063.60   59.10
  -7  -3   1  929.15   56.98
  -7   3   1  936.54   64.30
   7  -3   1  973.53   34.04
   7   3   1  961.28   57.10
   7   3  -1  965.54   59.80
   7  -3  -1  920.36   31.79
  -7  -3  -1  875.58   53.06
   7   3   1  928.94   67.76
  -7  -3   2 1810.35   82.36
   7   3   2 1795.05   75.40
  -7   3   2 1780.69   90.39
  -7  -3  -2 1789.77   75.03
   7   3   2 1808.96   93.82
   7   3  -2 1709.90   83.38
  -7   3   3 1452.63   82.34
  -7  -3   3 1604.83   80.10
  -7  -3  -3 1536.62   68.72
   7   3  -3 1299.18   72.95
   7   3   3 1460.24   85.29
  -7   3  -3 1413.64   51.56
  -7   3   4 1788.66   90.73
  -7   3  -4 1829.66   64.23
   7   3   4 1771.72   96.19
  -7  -3  -4 1867.82   76.08
   7   3  -4 1864.66   90.89
  -7  -3  -4 1793.77   94.44
  -7  -3   4 1702.49   85.00
   7   3   5  748.64   63.04
  -7  -3  -5  715.93   47.46
  -7   3   5  705.25   57.41
  -7   3  -5  772.32   45.38
  -7  -3   5  857.23   63.07
   7   3  -5  734.09   59.59
  -7  -3  -5  867.95   67.48
   7  -3  -5  774.49   43.40
  -7   3   6  673.37   56.31
   7  -3  -6  702.35   59.92
  -7  -3  -6  635.46   44.85
   7   3   6  648.87   60.36
  -7   3  -6  676.67   45.98
   7  -3  -6  708.84   46.04
  -7  -3  -6  696.03   61.48
   7   3  -6  695.56   60.35
  -7  -3   6  672.43   58.01
   7  -3   7  372.13   37.79
   7  -3  -7  384.56   46.03
  -7  -3  -7  409.14   36.28
   7   3   7  335.37   44.84
  -7   3  -7  379.31   36.24
  -7   3   7  322.92   39.50
  -7  -3  -7  407.52   47.98
   7   3  -7  363.98   44.40
  -7  -3   7  284.99   38.92
  -7  -3   8  689.38   61.87
   7  -3  -8  644.50   59.60
   7   3   8  694.92   65.16
  -7  -3  -8  649.12   63.30
  -7   3  -8  703.98   51.86
  -7   3   8  680.77   57.15
   7   3  -8  592.15   58.81
   7  -3  -9  565.47   50.57
  -7   3   9  527.77   51.66
   7   3   9  521.48   58.55
  -7   3  -9  561.75   49.91
  -7  -3   9  568.65   58.42
  -7  -3  -9  614.52   62.21
   7  -3  -9  591.87   58.34
   7   3  -9  513.84   57.01
   7  -3 -10  954.57   69.73
  -7   3  10  970.64   71.78
  -7  -3  10  865.98   76.80
  -7   3 -10  871.29   65.89
  -7  -3 -10  927.00   78.74
   7  -3 -10  882.29   72.48
   7   3  10  883.65   79.96
   7   3 -10  911.76   79.79
   7  -3 -11  511.45   54.80
   7   3  11  416.62   56.84
  -7   3 -11  429.71   48.86
  -7   3  11  403.12   47.02
   7  -3 -11  430.09   52.61
   7   3 -11  495.55   59.39
   7   3  12  349.85   53.57
  -7   3 -12  262.02   39.59
  -7   3  12  266.38   39.90
   7   3 -12  322.31   50.46
   7  -3 -12  250.72   41.24
   7  -3 -12  283.27   42.92
   7  -3 -13  330.00   49.19
   7   3  13  242.89   46.04
  -7   3 -13  256.79   40.52
  -7   3  13  298.04   43.20
   7   3 -13  334.38   52.25
   7  -3 -13  299.30   46.36
   7   3 -14  247.40   47.24
  -7   3  14  240.83   39.50
   7   3  14  175.45   43.62
   7  -3 -14  247.70   43.74
   7   3  15  310.46   56.54
   7  -3 -15  361.35   53.67
   7   3 -15  307.30   53.47
   7   3  16  283.63   56.16
   7   3 -16  298.08   55.10
   7  -3 -16  324.99   52.49
   7   3  17  284.55   57.32
  -7  -3 -17  260.38   38.36
   7   3 -17  287.64   54.73
   7  -3 -17  243.65   46.95
   7   3  18  259.68   56.76
  -7  -3 -18  218.39   38.29
   7   3 -18  208.59   48.51
   7  -3 -18  202.53   44.42
   7   3  19   91.16   33.74
   7   3 -19  116.40   36.73
   7  -3 -19   95.62   33.79
  -7  -3 -19   72.46   22.95
  -7  -3 -20   95.33   28.43
   7   3  20  107.90   37.81
   7   3 -20  110.60   39.60
   7  -3 -20  123.70   39.06
   7   3  21  139.57   47.05
   7   3 -21  102.04   37.70
   7  -3 -21  140.47   40.66
   7  -3 -22  179.06   46.22
   7  -3 -23  140.96   43.60
   8   3   0    1.21    9.41
  -8  -3   0   -5.42    5.02
   8   3   0    4.02    7.08
   8  -3   0   -1.74    4.15
   8   3   1   51.05   19.06
  -8  -3  -1   57.98   16.23
   8  -3   1   56.90   10.00
   8   3   1   49.43   15.07
   8   3  -1   47.19   15.99
  -8  -3   1   65.02   18.38
  -8   3   1   76.48   21.47
   8  -3  -1   55.51   10.13
  -8   3   2    8.98   10.79
  -8  -3  -2   19.43   10.42
   8  -3   2   -0.78    4.81
   8   3  -2   23.04   12.53
   8   3   2   34.51   17.25
  -8  -3   2    2.57    5.81
  -8   3  -3   58.97   12.94
  -8  -3   3   70.33   18.64
   8  -3   3   79.84   14.82
  -8   3   3   61.66   18.32
   8   3   3   68.00   22.43
  -8  -3  -3   82.96   18.75
   8   3  -3   48.80   16.33
   8   3  -4    1.95    7.52
  -8  -3  -4   34.80   14.23
  -8  -3   4   14.94   12.05
  -8   3   4   17.74    9.47
  -8  -3  -4   14.47    9.84
   8  -3   4    6.64    7.93
   8   3   4    6.75    8.28
  -8   3  -4   23.97    9.75
  -8  -3  -5   37.89   16.35
   8   3  -5   24.42   13.54
   8  -3   5   -4.28    6.84
  -8  -3  -5   31.07   11.96
   8   3   5   15.45    9.14
  -8   3  -5   26.98    8.51
  -8  -3   5   34.25   13.79
  -8   3   5   32.68   13.90
  -8  -3  -6  155.82   30.60
  -8   3   6  174.40   31.07
  -8  -3   6  128.68   26.92
   8  -3   6   30.99   20.74
   8  -3  -6  149.22   29.87
  -8   3  -6  155.92   24.12
   8   3  -6  157.74   30.27
   8   3   6  147.01   32.37
  -8  -3  -6  150.05   23.77
  -8  -3  -7   34.75   16.29
  -8  -3  -7   35.59   15.03
   8   3  -7   23.16   13.62
  -8   3   7   32.60   14.77
   8  -3  -7   27.46   14.56
  -8  -3   7    8.02    6.69
   8  -3   7    8.27   10.12
  -8   3  -7   32.63   13.06
   8   3   7   13.08   11.33
   8  -3  -7   19.87    9.21
   8  -3  -8  214.58   32.68
  -8  -3  -8  180.74   26.83
   8  -3   8  161.18   28.70
   8  -3  -8  215.82   37.50
  -8   3  -8  181.67   27.90
   8   3  -8  171.38   34.32
   8   3   8  189.73   36.83
  -8   3   8  280.25   39.94
  -8  -3   8  183.64   33.76
  -8  -3  -8  230.38   38.54
   8   3   9   58.51   23.27
   8  -3  -9   50.14   18.41
   8   3  -9   77.86   24.67
   8  -3   9   71.90   19.75
  -8  -3   9   61.61   21.33
   8  -3  -9   81.53   23.79
  -8   3   9   60.65   19.52
  -8   3  -9   72.18   20.18
  -8  -3  -9   61.01   20.26
  -8   3  10   41.91   17.89
  -8   3 -10   41.29   16.11
   8  -3 -10   25.72   16.80
   8   3  10   44.65   24.41
   8  -3 -10   37.08   19.61
   8   3 -10   22.15   14.84
   8  -3 -11    6.62    7.37
  -8   3  11    8.77    8.58
   8   3  11    1.32   15.12
   8   3 -11   24.85   17.64
   8  -3 -11    3.77   10.99
  -8   3 -11    4.13    8.88
   8  -3 -12    1.40    7.43
   8   3  12   27.92   22.91
  -8   3 -12   16.50   10.36
   8   3 -12  -12.13   15.63
   8  -3 -12   16.91   14.35
  -8   3  12   21.62   12.74
  -8   3  13    6.08    9.75
   8  -3 -13   24.80   12.82
   8   3  13    7.86   14.48
   8   3 -13  -21.39   19.77
   8  -3 -13   -2.82   12.88
   8   3  14   -8.31   15.92
   8   3 -14   10.62   15.77
   8  -3 -14   16.63   18.49
   8   3  15  -15.95   18.85
   8   3 -15   11.28   10.87
   8  -3 -15  -10.65   20.57
   8   3  16   32.67   28.07
   8   3 -16   -1.69   16.46
   8  -3 -16  -11.79   18.24
   8   3  17  -13.70   20.54
   8   3 -17   10.72   19.15
   8  -3 -17   13.64   13.59
   8   3  18    8.79   18.33
   8   3 -18   32.25   17.72
  -8  -3 -18   19.80   14.89
   8  -3 -18    1.08   10.96
   8   3  19   -0.31   12.02
   8   3 -19  -41.35   24.51
  -8  -3 -19   -4.32   14.94
   8  -3 -19   -3.17   15.29
  -8  -3 -20   10.14   12.52
   8   3 -20   37.43   25.39
   8  -3 -20    6.29   13.76
   8   3  20    9.43   21.87
   8  -3 -21   15.76    9.35
   8  -3 -22  -11.03   19.32
   8  -3 -23   39.63   27.18
  -9   3   0  557.76   55.88
   9  -3   0  473.02   30.47
  -9  -3   0  531.50   49.01
   9   3   0  508.14   48.87
   9   3   0  494.12   54.95
   9   3   1  343.18   39.43
   9   3  -1  368.88   44.08
   9  -3   1  310.06   25.34
  -9  -3  -1  347.12   39.04
   9  -3  -1  310.60   25.05
   9   3   1  330.45   45.41
  -9   3   1  329.73   43.74
  -9  -3   1  301.40   37.66
   9  -3   2  408.71   30.80
   9   3  -2  343.58   43.22
  -9  -3  -2  363.22   40.51
  -9   3   2  379.81   46.55
   9   3   2  441.63   52.29
   9  -3  -2  400.49   30.43
  -9  -3   2  391.20   44.46
  -9  -3   3  850.23   65.77
   9  -3   3  754.95   45.66
  -9   3   3  944.81   73.47
   9   3  -3  962.20   71.99
  -9  -3  -3  910.01   63.64
  -9   3  -3  845.57   46.42
   9   3   3  855.73   72.19
  -9   3   4  654.65   61.57
   9   3  -4  825.50   67.99
  -9  -3  -4  726.44   56.75
  -9  -3   4  779.69   63.64
  -9   3  -4  766.93   46.65
   9   3   4  753.76   67.45
  -9  -3  -5  658.43   54.04
   9   3   5  516.04   56.44
  -9   3   5  678.71   62.99
  -9  -3   5  670.78   60.78
   9   3  -5  676.07   62.88
  -9   3  -5  702.29   47.91
  -9  -3  -5  674.75   64.07
  -9  -3  -6  808.04   60.44
  -9   3   6  802.41   68.06
   9   3   6  799.00   73.86
  -9  -3   6  872.38   71.04
   9   3  -6  837.15   71.87
  -9   3  -6  793.14   53.78
  -9  -3  -6  771.66   69.98
  -9  -3   7  168.72   32.12
   9  -3   7   65.82   20.76
  -9  -3  -7  180.19   28.82
  -9   3  -7  194.27   27.93
   9   3  -7  181.58   34.45
   9   3   7  160.68   34.21
   9  -3  -7  184.24   35.97
  -9   3   7  187.78   34.02
  -9  -3  -7  270.88   42.37
  -9  -3  -8 1326.74   75.22
   9   3   8 1305.49   95.18
  -9   3  -8 1368.83   76.82
   9   3  -8 1362.29   95.06
  -9   3   8 1216.34   85.09
  -9  -3  -8 1340.29   95.93
  -9  -3   8 1222.53   88.44
   9  -3  -8 1235.44   73.41
   9  -3  -8 1295.75   92.68
   9  -3  -9  432.67   54.34
  -9   3  -9  412.49   44.41
   9   3   9  344.83   49.84
   9   3  -9  364.29   51.13
  -9   3   9  405.14   49.64
   9  -3  -9  405.67   44.58
  -9   3  10  780.64   71.24
   9  -3  10  615.97   61.10
   9  -3 -10  700.14   71.81
  -9   3 -10  690.54   60.40
   9   3 -10  740.84   74.97
   9   3  10  650.04   71.03
   9  -3  11  529.47   59.75
   9  -3 -11  592.80   67.49
  -9   3  11  643.26   65.22
   9   3  11  580.49   71.08
  -9   3 -11  641.29   61.05
   9   3 -11  549.05   65.83
   9  -3 -12  208.05   38.29
   9   3  12  211.78   43.82
   9   3 -12  288.15   50.90
  -9   3  12  206.17   37.49
   9  -3 -12  205.74   40.93
  -9   3 -12  265.14   40.76
   9   3  13  651.14   78.79
   9  -3 -13  588.33   69.60
   9   3 -13  673.18   77.91
   9   3  14  521.30   72.44
   9  -3 -14  518.80   67.37
   9   3 -14  562.94   73.11
   9   3 -15  356.75   61.01
   9  -3 -15  314.64   54.01
   9   3  15  347.31   62.56
   9   3  16  582.42   82.28
   9  -3 -16  602.55   76.23
   9   3 -16  654.02   84.50
   9   3  17  239.18   55.56
   9   3 -17  204.89   49.77
   9  -3 -17  266.67   53.15
   9   3  18  218.08   57.08
   9   3 -18  254.43   54.75
   9  -3 -18  195.20   48.30
   9   3  19   96.86   39.58
   9   3 -19  114.23   38.47
   9  -3 -19  119.93   38.79
  -9  -3 -19  116.65   30.28
   9   3  20   86.02   37.33
   9   3 -20  107.51   38.88
   9  -3 -20   90.47   33.83
   9  -3 -21  150.90   46.02
   9  -3 -22  183.92   48.88
   9  -3 -23   46.03   25.73
  10   3   0    8.97   16.47
 -10  -3   0   -1.58    6.31
 -10   3   0    7.41   11.24
  10   3   0  -12.67   14.02
  10  -3   0   -2.16    4.45
  10   3   1   49.53   16.44
 -10  -3  -1   30.36   14.91
  10   3   1   37.12   15.78
 -10   3   1   44.89   17.18
  10   3  -1   17.92    9.74
  10   3  -1   31.32   15.40
 -10  -3   1   17.50   11.02
  10  -3   1   42.69   11.84
  10  -3  -1   29.45    8.88
 -10   3   2  493.19   55.26
  10   3  -2  435.13   48.70
 -10  -3  -2  471.89   48.46
  10  -3   2  471.69   35.28
  10   3   2  454.47   53.69
  10  -3  -2  448.04   33.72
 -10  -3   2  416.59   46.82
  10  -3   3    5.81    5.78
 -10   3   3   16.87   11.42
  10   3  -3    5.21    8.37
  10   3   3   10.90   11.14
 -10  -3  -3    9.66    9.61
 -10  -3   3    0.34    8.02
 -10   3  -4   35.20   10.34
  10  -3   4   21.67   12.83
 -10   3   4   43.51   17.54
 -10  -3  -4   41.94   16.60
 -10  -3   4   30.42   14.49
  10   3  -4   25.80   13.15
  10   3   4   56.98   22.43
 -10   3  -5    2.03    4.83
  10  -3   5    4.27    7.79
 -10  -3   5   -8.10   12.56
 -10  -3  -5   -8.66   10.99
  10   3   5   -2.59   10.01
 -10   3   5  -15.23   12.71
  10   3  -5   -2.72   10.87
  10   3  -6  140.37   30.43
 -10   3   6  143.70   30.75
 -10  -3  -6   81.18   26.52
  10  -3   6   92.24   22.85
 -10  -3  -6   73.16   19.54
 -10  -3   6   99.49   25.68
  10   3   6  116.68   28.08
 -10   3  -6  125.69   23.04
  10   3  -7   12.89   12.36
 -10  -3  -7   19.04   12.47
  10  -3   7   -0.84   10.96
 -10  -3  -7    6.43    6.26
 -10   3  -7    8.67    6.62
  10   3   7   29.00   16.46
  10  -3  -7    7.54   12.89
 -10   3   7   -3.18   11.67
 -10  -3   7   26.11   14.83
  10   3  -8  163.26   35.05
  10   3   8  171.44   39.87
  10  -3  -8  118.90   31.29
 -10   3   8  161.99   33.56
  10  -3   8  103.62   26.55
 -10   3  -8  177.18   28.64
 -10  -3  -8  132.68   25.75
  10   3  -9  -12.31   16.92
  10  -3   9    7.83   12.27
 -10  -3  -9   -7.04    9.35
  10  -3  -9    0.36   13.23
  10   3   9   25.92   20.15
 -10   3   9    2.28    6.94
 -10   3  -9   -2.51    5.75
  10  -3  -9    0.85    6.81
  10  -3 -10  184.65   32.96
  10   3 -10  146.43   36.99
  10  -3  10  110.65   31.38
  10  -3 -10  111.41   29.77
  10   3  10  152.23   36.00
 -10   3 -10  159.75   29.72
 -10   3  10  128.10   29.53
  10  -3 -11   51.33   19.53
  10   3 -11   11.24   12.18
  10   3  11   38.63   22.61
 -10   3 -11   35.15   15.72
  10  -3  11   45.85   15.36
  10  -3  12   13.69    9.66
  10  -3 -12   19.94   14.38
  10   3 -12   30.18   20.13
  10   3  12   41.43   19.50
  10  -3 -12    7.88   12.71
 -10   3 -12   26.78   14.35
  10   3 -13   30.69   18.76
  10   3  13    7.57   12.91
  10  -3 -13  -17.94   17.37
  10   3 -14  -11.79   16.59
  10   3  14  -12.58   14.88
  10  -3 -14   29.63   22.11
  10   3 -15   30.91   19.98
  10  -3 -15   19.21   12.58
  10   3  15   48.99   29.29
  10   3  16   -1.55   13.81
  10  -3 -16   10.99   13.31
  10   3  17   -6.70   18.78
  10   3 -17   23.32   22.57
  10  -3 -17    9.49   12.98
  10   3  18  -40.20   26.55
  10   3 -18  -13.61   21.34
  10  -3 -18  -15.51   20.37
  10   3 -19  -16.16   20.82
  10  -3 -19  -16.96   13.62
  10  -3 -20   17.92   19.62
  10  -3 -21   -6.81   13.20
  10  -3 -22   18.45   15.90
  11   3   0  841.43   70.25
 -11   3   0  958.29   81.87
 -11  -3   0 1011.90   75.74
  11  -3   0  919.26   51.48
  11   3   0 1060.00   85.01
  11  -3   1  747.00   46.83
 -11   3  -1  782.53   72.76
 -11   3   1  738.42   70.92
 -11  -3  -1  833.73   68.47
  11  -3  -1  780.79   47.49
  11   3  -1  866.16   72.32
  11   3   1  677.64   67.64
 -11  -3   1  617.31   60.42
  11   3  -1  801.23   73.75
 -11  -3  -2  136.30   28.05
  11  -3   2  198.58   25.25
  11   3  -2  219.34   38.58
 -11   3   2  248.50   41.86
 -11  -3   2  185.89   33.64
  11  -3  -2  153.78   22.52
  11   3   2  211.90   40.16
 -11   3   3   99.05   26.95
  11  -3   3  104.21   18.75
  11   3  -3   91.88   25.66
 -11  -3   3   83.50   24.92
  11   3   3  121.38   30.24
 -11  -3  -3  106.53   24.24
 -11  -3   4  209.94   36.37
 -11  -3  -4  238.61   36.96
  11  -3   4  218.28   27.97
  11   3  -4  228.99   39.46
 -11   3   4  228.00   38.61
  11   3   4  231.40   41.88
  11  -3   5  291.22   35.34
 -11  -3  -5  292.05   40.94
 -11  -3   5  265.14   42.13
  11   3   5  256.76   45.05
  11   3  -5  281.60   45.06
 -11   3  -5  256.02   31.28
 -11   3   5  235.43   40.48
 -11  -3   6  910.55   79.12
  11   3  -6  746.44   73.88
 -11   3   6  840.12   76.12
  11   3   6  810.44   78.66
 -11   3  -6  831.80   58.91
 -11  -3  -6  734.41   63.99
  11   3   7  698.77   73.65
 -11   3   7  713.98   70.89
 -11   3  -7  714.75   57.31
  11   3  -7  677.15   72.14
 -11  -3  -7  657.62   60.00
  11  -3  -8  900.58   85.09
  11   3   8 1078.61   92.50
  11   3  -8 1153.20   95.45
 -11   3  -8 1076.31   72.70
 -11   3   8 1038.88   86.61
 -11  -3  -8  961.91   72.80
  11  -3  -9  368.21   53.96
  11  -3   9  251.86   38.82
  11   3  -9  419.94   57.89
  11   3   9  337.48   52.88
 -11   3  -9  378.47   45.09
 -11  -3  -9  412.67   48.18
  11   3 -10  360.36   56.37
  11  -3 -10  367.39   48.11
 -11   3 -10  317.12   43.10
  11  -3  10  259.79   42.81
  11  -3 -10  274.56   47.24
  11   3  10  409.77   60.84
 -11  -3 -10  284.81   40.03
  11   3 -11  273.40   48.69
  11   3  11  313.49   54.97
  11  -3 -11  262.67   40.14
  11  -3  11  239.54   44.24
  11  -3 -11  316.98   52.41
 -11   3 -11  297.90   43.60
  11  -3  12  647.97   69.96
  11  -3 -12  577.35   64.78
  11   3 -12  568.43   74.24
  11  -3 -12  547.34   69.54
  11   3  12  663.68   80.53
  11  -3 -13  569.46   72.38
  11  -3  13  587.01   69.40
  11   3  13  470.04   69.70
  11   3 -13  614.53   77.86
  11   3  14  563.89   78.38
  11   3 -14  731.29   87.22
  11  -3 -14  598.96   77.32
  11   3  15  351.99   65.47
  11  -3 -15  341.38   59.72
  11   3 -15  355.96   63.45
  11   3  16  401.56   72.42
  11   3 -16  423.12   70.68
  11  -3 -16  312.23   59.41
  11   3 -17  145.90   42.52
  11   3  17  138.73   42.28
  11  -3 -17  169.78   42.38
  11   3 -18  245.40   58.17
  11   3  18  196.28   55.86
  11  -3 -18  268.98   57.79
  11   3 -19  142.07   45.95
  11   3  19  131.78   43.83
  11  -3 -19   99.86   38.55
  11  -3 -20  271.86   60.49
  11  -3 -21   64.35   29.68
  11  -3 -22   79.09   32.92
  12   3   0   -9.06   15.00
 -12  -3   0   -6.21   11.51
  12   3   0  -26.22   15.35
 -12   3   0   -1.62   12.78
  12  -3   0    2.67    5.04
  12   3   1   38.85   15.78
  12   3  -1   59.23   20.45
 -12   3  -1   53.75   21.71
 -12   3   1   26.58   15.10
  12  -3   1   67.03   15.78
 -12  -3   1   35.64   14.47
  12  -3  -1   61.65   14.75
 -12  -3  -1   57.57   19.79
  12   3  -1   41.77   18.25
  12  -3  -2    5.54    6.29
 -12  -3  -2   11.71   11.51
 -12   3  -2   -0.54   10.51
  12   3  -2    7.96   11.04
 -12   3   2   -9.19   12.52
  12  -3   2   13.66   11.66
 -12  -3   2    4.09    7.11
  12   3   2   -2.41    9.53
  12  -3  -3   35.45   11.03
  12  -3   3   36.37   11.22
  12   3  -3   39.83   18.35
 -12   3   3   58.77   22.98
 -12  -3   3   24.75   15.00
  12   3   3   57.28   21.41
 -12  -3  -3   47.26   18.17
  12  -3   4   11.54    8.19
  12   3  -4   16.84    9.54
 -12   3   4   12.33   13.76
 -12  -3  -4   11.84    9.62
  12   3   4   25.75   13.74
 -12  -3   4   29.16   15.43
 -12   3  -5    2.44    6.24
  12  -3   5   19.56   13.50
  12   3  -5   -9.45   11.20
 -12  -3  -5   -2.37   11.84
  12   3   5   11.77   16.22
 -12  -3   5   12.80    9.40
 -12   3   5    3.00    9.03
 -12   3  -6   28.94   14.34
  12  -3   6   37.14   15.82
  12   3   6   16.48   19.44
 -12  -3  -6   26.37   13.75
  12   3  -6   18.02   16.63
 -12   3  -7   -4.87   11.19
  12  -3   7    2.41    9.68
 -12  -3  -7   23.62   13.29
  12   3   7   -0.99   12.62
  12   3  -7  -16.56   16.58
  12  -3  -8   27.80   16.05
  12  -3   8    9.94    8.54
 -12  -3  -8    8.85    7.83
  12   3   8    7.93   11.25
  12   3  -8   -3.37   17.63
 -12   3  -8   14.36   13.48
  12  -3  -9   27.15   14.90
  12  -3   9   17.49   15.65
 -12  -3  -9   23.86    9.16
  12   3   9    4.11   14.12
 -12   3  -9   32.05   14.02
  12   3  -9   31.48   14.73
  12  -3  10    4.75   11.35
  12  -3 -10   -5.34   16.21
 -12  -3 -10   10.23   13.06
  12   3  10  -10.43   13.01
 -12   3 -10   -1.34   10.65
  12   3 -10   19.50   19.60
  12   3 -11  -18.00   21.54
  12  -3 -11    5.26   10.49
  12  -3 -11   -6.67   17.88
  12   3  11  -13.11   19.78
 -12  -3 -11   -3.38   13.12
 -12   3 -11  -26.91   14.08
  12  -3  11    2.29   10.25
  12   3 -12   22.40   21.05
  12  -3 -12    5.27   10.26
 -12  -3 -12    3.41    6.04
  12   3  12   16.69   13.60
  12  -3 -12   13.69   15.00
  12  -3  12   40.63   24.54
  12   3 -13   22.81   18.96
  12  -3  13   -5.52   13.72
  12   3  13   17.84   16.27
  12  -3 -13   -1.21   11.78
  12   3 -14  -12.86   24.67
  12  -3  14   -4.14   14.06
  12   3  14   -8.30   19.00
  12  -3 -14   19.40   17.13
  12   3 -15   18.08   19.11
  12   3  15    9.21   18.33
  12  -3 -15   18.51   16.08
  12   3  16    2.28   16.27
  12  -3 -16   13.20   18.88
  12   3 -16   61.00   28.89
  12   3  17    4.65   22.35
  12  -3 -17    9.00   16.61
  12   3 -17  -31.75   23.14
  12   3 -18   58.06   30.10
  12   3  18  -27.40   27.14
  12  -3 -18   80.31   33.64
  12  -3 -19  -14.38   22.37
  12  -3 -20  -36.96   24.76
  12  -3 -21   49.27   26.93
  13  -3   0  528.39   44.96
 -13  -3   0  579.44   63.95
  13   3   0  551.92   65.77
  13   3  -1  877.06   79.82
  13  -3   1  744.34   54.43
 -13  -3  -1  866.48   78.54
  13  -3  -1  729.31   52.95
 -13  -3   1  761.04   73.88
  13   3   1  859.72   83.17
  13   3  -1  795.83   78.93
  13   3  -2  477.60   63.60
  13   3  -2  430.05   59.47
  13  -3   2  420.00   41.29
 -13  -3  -2  484.40   58.92
  13   3   2  492.17   63.74
  13  -3  -2  476.85   43.22
 -13  -3   2  468.18   58.93
  13  -3  -3  131.62   23.70
  13   3  -3  167.08   36.39
  13  -3   3  129.12   23.75
 -13  -3   3  176.15   37.85
  13   3   3  144.58   35.65
 -13  -3  -3  159.11   34.35
  13  -3   4  389.30   42.06
 -13  -3  -4  334.75   48.79
  13   3  -4  329.12   51.05
  13   3   4  354.09   54.59
  13  -3   5  190.99   32.22
  13   3  -5  182.79   40.28
 -13  -3  -5  214.76   37.77
  13   3   5  206.33   42.31
  13  -3   6  457.15   50.53
 -13  -3  -6  467.51   56.51
  13   3  -6  492.28   65.35
  13   3   6  525.18   67.23
 -13   3  -6  443.07   47.45
 -13  -3  -7  649.56   66.12
  13   3   7  597.72   74.41
 -13   3  -7  596.27   56.32
  13   3  -7  591.64   73.65
  13  -3   8  299.10   44.92
 -13  -3  -8  342.87   49.16
  13   3   8  329.86   54.38
 -13   3  -8  343.09   44.05
  13   3  -8  357.26   57.35
  13  -3   9  179.10   35.45
 -13  -3  -9  262.17   40.87
  13   3   9  306.08   53.85
  13  -3  -9  278.65   51.99
 -13   3  -9  376.37   48.29
  13   3  -9  370.42   59.22
  13  -3  10  246.42   44.33
  13  -3 -10  294.50   54.04
  13   3  10  367.89   60.88
 -13  -3 -10  305.01   46.04
 -13   3 -10  281.23   42.68
  13   3 -10  364.37   62.54
  13  -3  11   17.40   16.69
  13  -3 -11   76.06   26.70
 -13  -3 -11  134.23   31.36
  13   3  11   81.14   28.63
  13   3 -11   64.98   27.99
  13  -3 -12  526.19   73.87
 -13  -3 -12  473.76   58.13
  13   3 -12  525.74   75.70
  13   3  12  447.52   69.30
  13  -3  12  296.53   51.56
  13  -3  13  194.03   42.89
  13  -3 -13  191.49   46.16
  13   3  13  132.91   40.53
  13   3 -13  201.61   49.07
  13   3 -14  280.50   58.55
  13  -3  14  301.30   53.93
  13  -3 -14  303.62   56.61
  13   3  14  283.07   58.99
  13   3 -15  310.59   62.93
  13   3  15  299.56   58.59
  13  -3 -15  217.28   49.73
  13   3 -16  257.46   58.71
  13   3  16  224.97   58.93
  13  -3 -16  258.76   59.12
  13   3 -17  133.97   42.98
  13   3  17   80.19   36.98
  13  -3 -17  167.97   48.19
  13  -3 -18  176.22   49.57
  13  -3 -19   63.63   32.07
  13  -3 -20  192.28   53.69
  14   3   0    7.85   14.10
 -14  -3   0   -3.77    9.37
  14  -3   0    7.17    9.45
  14   3  -1    1.52   11.73
 -14  -3  -1   -1.46   13.33
  14   3  -1   -7.44   20.12
  14  -3   1   16.51    6.81
  14  -3  -1   14.75   10.38
  14   3   1   28.74   18.60
 -14  -3  -2   72.60   24.89
  14   3  -2   86.03   27.80
  14   3  -2   62.62   22.53
  14  -3   2   77.25   19.14
  14   3   2   98.79   32.81
  14  -3  -2   96.78   21.42
  14  -3  -3   14.58   11.16
  14   3  -3    9.42   16.77
  14  -3   3   28.97   12.84
  14   3   3   17.74   17.77
 -14  -3  -3   -4.42   13.52
  14  -3  -4   13.93   10.66
  14   3  -4    8.56   13.85
  14  -3   4   -6.07    7.99
  14   3   4   15.18   15.26
 -14  -3  -4    8.87    9.67
  14  -3   5  -30.66   14.27
  14   3  -5    0.64   11.04
  14   3   5   -6.49   16.80
 -14  -3  -5  -20.68   15.90
  14  -3   6    8.30   10.16
  14   3  -6   32.61   19.30
 -14  -3  -6    5.29    7.93
  14   3   6   16.05   16.47
 -14   3  -7   19.40    9.65
  14  -3   7   20.66   13.29
 -14  -3  -7   41.52   18.05
  14   3  -7   13.93   20.35
  14   3   7  -13.92   18.96
 -14   3  -8  104.33   24.28
  14  -3   8   80.24   25.07
 -14  -3  -8  128.80   32.98
  14   3   8   91.87   29.80
  14   3  -8   66.71   27.78
 -14   3  -9   29.61   15.40
  14  -3   9   -3.28   10.88
  14   3   9   -9.07   13.58
 -14  -3  -9  -12.47   12.53
  14   3  -9  -25.05   24.33
  14  -3 -10   42.28   25.52
 -14  -3 -10   37.37   19.53
  14   3  10   29.26   18.60
  14   3 -10   70.41   30.95
  14  -3  10   47.13   23.83
 -14   3 -10   39.70   17.33
  14  -3  11   46.06   22.83
  14  -3 -11   26.46   18.98
  14   3  11   -1.03   14.22
  14   3  12  -49.75   29.27
  14   3 -12   -4.00   11.27
  14  -3 -12   28.47   19.68
  14  -3  12  -23.42   19.81
  14  -3  13   12.45   15.89
  14  -3 -13  -11.22   21.30
  14   3  13  -50.22   26.37
  14   3 -13   35.12   26.83
  14  -3  14    2.59   11.93
  14  -3 -14   37.44   26.75
  14   3  14    1.50   16.59
  14   3 -14   11.53   16.12
  14  -3  15   31.91   20.54
  14  -3 -15  -35.91   22.82
  14   3 -15   52.43   28.40
  14   3  15  -21.15   21.63
  14   3  16  -51.12   29.08
  14  -3 -16  -12.61   29.07
  14   3 -16   14.34   18.34
  14  -3 -17  -16.88   22.79
  14   3  17   -5.38   13.42
  14   3 -17   -7.68   20.50
  14  -3 -18   36.15   21.88
  14  -3 -19   75.36   38.27
  15   3   0  384.35   59.66
  15  -3   0  355.32   40.64
  15  -3   1  552.50   51.37
  15  -3  -1  609.58   53.43
  15   3   1  568.79   71.73
  15   3  -1  611.37   73.98
  15   3  -2  706.69   78.39
  15   3   2  703.33   80.76
  15  -3   2  747.09   60.92
  15  -3  -2  704.82   58.14
  15   3  -2  674.75   78.56
  15   3  -3  387.30   60.05
  15   3  -3  467.87   65.53
  15  -3   3  485.52   50.15
  15   3   3  437.36   64.99
  15  -3  -3  463.92   47.94
  15   3  -4  664.55   77.58
  15  -3   4  623.26   58.39
  15   3   4  672.86   79.74
  15  -3  -4  644.13   57.60
  15  -3   5  203.01   35.96
  15   3  -5  208.44   45.41
  15   3   5  205.31   46.41
  15  -3   6  245.95   39.84
  15   3   6  239.40   50.15
  15   3  -6  196.96   44.75
  15  -3   7  212.39   38.92
  15   3  -7  207.86   45.74
  15   3   7  220.67   46.98
 -15   3  -8  231.98   39.30
  15  -3   8  193.25   37.10
  15   3  -8  212.91   50.11
  15   3   8  144.15   39.47
  15  -3   9  205.93   42.52
  15   3   9  355.14   61.43
  15   3  -9  268.28   54.43
 -15   3  -9  277.44   44.26
  15   3 -10  451.82   72.72
  15   3  10  455.74   70.81
  15  -3 -11  138.43   39.39
  15   3  11  114.46   41.09
  15   3 -11   78.27   28.80
  15  -3  11   43.34   21.84
  15  -3 -12  167.70   47.80
  15   3  12  110.46   38.78
  15  -3  12   50.69   24.35
  15   3 -12  141.20   43.09
  15  -3 -13   28.57   19.49
  15  -3  13   14.78   14.11
  15   3 -13   52.11   25.76
  15  -3  14   32.47   23.51
  15  -3 -14  166.77   44.55
  15   3  14   74.13   31.96
  15   3 -14  119.70   40.48
  15  -3 -15  157.00   46.43
  15   3  15  125.14   40.74
  15  -3  15  180.06   45.67
  15   3 -15  158.57   45.38
  15   3  16  120.67   40.20
  15  -3 -16  137.34   40.58
  15   3 -16  202.45   56.76
  15  -3 -17  220.15   59.60
  15  -3 -18  151.56   49.00
  16   3   0   -6.20   14.99
  16  -3   0   -9.53   11.10
  16   3  -1   19.46   24.78
  16  -3   1   29.35   15.52
  16  -3  -1    9.56    7.86
  16   3  -2   72.83   29.37
  16   3  -2  126.28   36.89
  16  -3   2   93.06   24.91
  16   3   2  117.20   36.41
  16  -3  -2   74.46   19.55
  16   3  -3  -11.64   21.55
  16   3  -3   -6.24   15.13
  16  -3   3   -4.72    7.29
  16   3   3  -15.30   24.49
  16  -3  -3  -15.16    8.87
  16  -3  -4    8.45   13.25
  16   3  -4   31.84   22.73
  16  -3   4   15.51    8.08
  16   3   4  -18.09   18.29
  16  -3  -5   13.86   11.88
  16   3  -5  -12.23   16.82
  16  -3   5   14.98   13.51
  16   3   5    7.49   13.85
  16  -3   6   58.29   20.99
  16   3  -6   59.19   28.70
  16   3   6   48.29   25.74
  16  -3   7   -3.29   11.19
  16   3  -7    2.10   14.45
  16   3   7   21.33   21.52
  16  -3   8   38.63   18.46
  16   3  -8   39.45   23.85
  16   3   8  -23.20   18.78
  16  -3   9   32.71   16.49
  16   3  -9   37.98   24.27
  16   3   9   34.28   21.17
  16  -3  10  -45.13   21.91
  16   3 -10    7.65   11.87
  16  -3  11    1.50   10.74
  16   3  11  -10.17   21.00
  16   3 -11   10.33   15.22
  16  -3 -12    6.05   13.52
  16   3  12   -2.69   18.38
  16  -3  12  -25.13   17.86
  16  -3 -13   -1.38   19.58
  16   3  13    3.12   16.33
  16  -3  13    3.41   12.32
  16   3 -13   35.46   28.47
  16  -3 -14   54.51   29.83
  16  -3  14    5.13   13.09
  16   3  14   -3.47   26.80
  16   3 -14   32.55   28.34
  16  -3  15  -26.63   28.64
  16  -3 -15   10.62   21.15
  16   3  15  -27.39   28.07
  16   3 -15  -10.69   14.44
  16  -3 -16  -44.61   26.65
  16  -3  16   11.82   25.01
  16  -3 -17  -11.29   13.98
  17  -3   0  655.71   61.08
  17   3   0  705.47   84.24
  17   3  -1  299.95   55.97
  17  -3   1  256.33   39.21
  17  -3  -1  201.49   35.14
  17   3   1  209.30   49.35
  17   3  -2  356.55   61.20
  17  -3   2  340.16   46.19
  17  -3  -2  395.53   48.56
  17   3   2  318.15   59.34
  17   3  -3  332.79   60.12
  17   3  -3  316.97   57.93
  17  -3   3  301.31   42.86
  17  -3  -3  335.82   44.39
  17   3   3  274.92   55.07
  17  -3  -4  263.38   39.63
  17   3  -4  191.20   45.56
  17   3  -4  260.59   53.63
  17  -3   4  230.31   40.03
  17   3   4  195.34   45.85
  17  -3  -5  191.90   33.70
  17   3  -5  220.56   50.41
  17  -3   5  262.03   42.67
  17   3   5  255.91   53.67
  17  -3  -6  246.61   40.50
  17   3  -6  189.81   47.50
  17  -3   6  236.53   42.16
  17   3   6  219.91   50.84
  17  -3   7  139.87   35.65
  17   3  -7  143.59   42.94
  17   3   7  159.14   42.93
  17  -3   8  369.15   58.01
  17   3  -8  321.64   62.50
  17   3   8  412.35   69.60
  17  -3   9   22.68   17.15
  17   3  -9  156.99   44.24
  17   3   9  127.38   38.51
  17  -3  10  152.92   43.64
  17   3  10  221.86   56.31
  17   3 -10  174.25   51.40
  17  -3  11   88.78   34.39
  17   3  11  160.72   44.84
  17   3 -11  134.61   42.77
  17  -3  12   11.47   15.05
  17   3  12   42.54   23.51
  17   3 -12   63.56   28.66
  17  -3  13   56.44   30.77
  17   3  13   98.80   38.01
  17   3 -13  160.66   50.74
  17  -3 -13  146.04   46.13
  17  -3  14   70.30   28.07
  17  -3 -14  106.01   39.20
  17   3  14   59.41   31.38
  17  -3  15   36.65   23.88
  17  -3 -15   96.05   36.91
  17  -3  16  180.97   50.42
  18  -3   0   -0.37    8.72
  18   3   0   22.44   25.01
  18   3  -1   13.18   12.14
  18  -3   1   20.99   16.32
  18  -3  -1   -9.93   12.25
  18   3   1    3.53   14.73
  18   3  -2   10.30   14.51
  18  -3   2   -3.64   11.11
  18  -3  -2    5.35   12.89
  18   3   2   32.24   24.28
  18   3  -3  -17.09   20.79
  18  -3   3   -3.85   11.03
  18   3   3  -15.67   20.21
  18  -3  -3   -0.23    8.26
  18   3  -4    7.29   16.37
  18   3  -4   -8.16   21.01
  18  -3   4   16.84   16.67
  18   3   4   51.65   29.56
  18  -3  -4   -4.94   10.44
  18  -3  -5    0.73   11.52
  18   3  -5   31.04   24.11
  18  -3   5   10.92   15.23
  18   3  -5   23.97   27.79
  18   3   5   12.84   19.86
  18  -3  -6    0.83    9.77
  18   3  -6   11.14   21.22
  18  -3   6    3.23   14.23
  18   3   6   11.15   18.59
  18   3  -7   50.87   32.09
  18  -3   7    7.19    9.67
  18   3   7   25.14   19.87
  18  -3   8   90.39   26.95
  18   3  -8   40.38   26.95
  18   3   8   20.10   25.47
  18  -3   9   -6.94   16.45
  18   3  -9    3.03   12.68
  18   3   9   14.34   16.55
  18  -3  10   -7.59   12.75
  18   3 -10   30.62   22.44
  18   3  10    0.16   21.12
  18   3  11   27.34   19.63
  18   3 -11   56.70   30.84
  18  -3  11   63.07   29.60
  18  -3  12   15.20   20.69
  18   3  12  -23.08   22.50
  18  -3  13  -13.91   14.91
  18   3  13  -25.51   29.56
  18  -3  14   14.31   17.68
  18  -3  15  -60.65   28.73
  18  -3  16   45.86   29.25
  19   3   0  554.51   80.64
  19  -3   0  479.74   56.83
  19  -3   1  155.20   32.50
  19  -3  -1  168.50   34.20
  19   3   1  205.62   48.39
  19   3  -1  117.95   38.47
  19   3  -2  144.97   43.53
  19  -3   2  138.83   31.07
  19  -3  -2  116.56   29.27
  19   3   2  213.22   51.20
  19   3  -3  102.51   34.33
  19  -3   3  108.68   27.58
  19   3   3   80.57   31.44
  19  -3  -3  103.74   27.41
  19   3  -4  112.20   36.25
  19  -3   4   61.02   22.39
  19   3   4  158.29   44.43
  19  -3  -4   91.16   25.08
  19  -3  -5  123.87   29.04
  19   3  -5  139.18   42.66
  19   3  -5  167.38   46.68
  19  -3   5  121.60   31.32
  19   3   5  117.90   33.78
  19   3  -6  333.23   65.24
  19   3  -6  288.19   62.38
  19  -3   6  319.24   53.85
  19   3   6  275.27   60.21
  19  -3  -6  311.28   48.23
  19  -3  -7  227.02   41.72
  19  -3   7  262.40   50.17
  19   3   7  195.72   51.49
  19   3  -7  259.06   59.04
  19  -3   8  266.75   50.22
  19   3  -8  330.94   66.66
  19   3   8  344.65   67.19
  19  -3   9   87.19   31.66
  19   3  -9  162.92   49.83
  19   3   9  106.20   42.57
  19  -3  10   58.30   27.26
  19   3 -10   28.14   27.97
  19   3  10   86.83   34.23
  19   3 -11  171.52   53.29
  19   3  11  136.58   42.62
  19  -3  11   22.20   17.49
  19  -3  12   -1.14   18.09
  19  -3  13   47.57   24.84
  20  -3   0   -2.01    8.14
  20   3   0   -4.12   11.88
  20  -3   1    5.08    9.40
  20  -3  -1    6.76    8.07
  20   3   1  -26.40   21.46
  20   3  -1    6.36   12.38
  20   3  -2   40.41   26.35
  20  -3   2   27.60   17.05
  20  -3  -2   11.16   11.68
  20   3   2   14.28   15.41
  20   3  -3    2.12   18.60
  20  -3   3    6.66    9.23
  20   3   3    5.85   26.40
  20  -3  -3    8.87   14.99
  20   3  -4    5.25   16.76
  20  -3   4  -23.23   15.33
  20  -3  -4    4.35    8.66
  20   3  -5   40.04   25.85
  20  -3   5   13.78   15.46
  20   3   5    9.10   11.91
  20  -3  -5    8.41    9.94
  20  -3  -6  -11.43   12.54
  20   3  -6  -18.60   20.35
  20  -3   6  -12.96   11.55
  20   3   6  -17.65   17.93
  20  -3  -7    5.24   10.56
  20  -3   7   -4.77   19.16
  20   3  -7  -33.30   26.71
  20   3  -7  -12.96   23.53
  20   3   7  -13.10   22.46
  20   3  -8    0.69   18.53
  20   3   8   12.06   17.35
  20  -3   8  -13.48   10.24
  20   3  -9   10.17   16.03
  20  -3   9   -2.90   14.14
  20   3   9   15.42   22.75
  20   3  10   37.24   25.64
  21   3   0   24.71   22.13
  21   3   1  124.36   44.90
  21   3  -1  113.94   40.78
  21   3   2   65.61   28.31
  21   3  -2   99.64   37.70
  21   3  -3   54.24   27.03
  21   3   3   46.75   26.24
  21   3  -4  142.69   40.62
  21   3   4  157.59   47.48
  21   3  -5  127.52   44.21
  21   3   5  101.54   39.90
  21   3  -6  156.91   49.99
  21   3   6  131.71   44.60
  21   3  -7  252.08   61.08
  21   3  -7  180.48   53.82
  21   3   7  113.52   39.72
  21   3  -8  118.71   43.06
  22   3   0   16.06   24.52
  22   3   1  -47.54   27.03
  22   3  -1   30.14   19.34
  22   3   2  -40.12   25.28
  22   3  -2    0.34   19.66
  22   3   3    2.17   11.44
  22   3  -3   -2.20   16.64
  22   3  -4   20.50   15.45
  22   3   4   -7.09   20.99
  22   3  -5    4.01   19.21
   0   4   0 1919.32   64.34
   0   4   1 1094.99   48.38
   0   4   2  317.77   26.73
   0   4   3 1391.90   37.33
   0   4   3 1339.68   57.36
   0  -4  -3 1466.63   60.56
   0  -4  -4  425.00   34.28
   0   4   4  390.75   32.48
   0   4   5 1002.86   55.19
   0  -4  -5 1016.89   55.96
   0   4   6  933.19   57.94
   0  -4  -6 1187.71   64.07
   0  -4  -7 1873.69   84.48
   0   4   8  713.74   56.20
   0  -4  -8  694.04   53.89
   0  -4  -8  754.33   34.88
   0  -4  -9 2375.97   69.87
   0  -4  -9 2419.13  105.38
   0   4  10  -12.19   11.54
   0  -4 -10   13.63    9.90
   0  -4 -10   -0.40    6.30
   0  -4 -11 1182.81   82.09
   0  -4 -11 1067.95   54.52
   0   4  11 1085.70   79.95
   0   4 -11 1025.84   79.89
   0  -4 -12    3.81    5.65
   0   4 -12  -10.00   12.85
   0   4 -12    9.89   10.29
   0  -4 -12    7.13   11.12
   0   4  12    9.71    9.38
   0   4  13  781.55   72.32
   0  -4 -13  881.26   76.69
   0   4 -13  918.06   80.30
   0  -4 -13  745.08   51.75
   0   4  14  141.06   35.08
   0   4 -14  147.66   33.57
   0  -4 -14  143.94   24.62
   0   4 -15 1543.28  113.03
   0  -4 -15 1509.32   82.73
   0   4 -16   23.26   14.90
   0  -4 -16   19.67   12.24
   0   4 -17  934.25   94.07
   0  -4 -17 1014.73   73.81
   0  -4 -18   -4.45   10.18
   0   4 -18   -8.40   20.99
   0  -4 -19  157.07   32.79
   0   4 -19  230.09   50.92
   0  -4 -20   57.01   21.98
   0   4 -20   27.85   18.57
   0   4 -21  272.59   57.43
  -1   4   0    4.24    4.64
   1   4   0   -6.59    6.97
  -1   4   1  155.66   16.66
   1   4   1  141.80   19.77
   1   4   2   10.20    3.83
  -1   4   2   15.21    7.44
   1   4   2   19.82    9.85
   1  -4  -3   16.06    8.80
  -1  -4  -3   11.75    7.83
  -1   4   3   38.04    9.57
  -1   4   3   22.12    9.57
   1   4   3   11.47    6.88
  -1   4   4   12.45    7.34
   1   4   4   14.31    8.86
  -1   4   4    5.11    3.45
   1  -4  -4    6.04    5.49
  -1  -4  -4    2.54    6.77
   1   4   5  236.57   28.69
  -1   4   5  193.61   23.80
   1  -4  -5  169.97   22.77
  -1  -4  -5  187.36   25.69
  -1   4   5  183.44   14.95
  -1   4   6   69.62   17.83
   1   4   6   48.95   14.48
  -1   4   6   46.94    8.08
   1  -4  -6   61.65   15.28
  -1  -4  -6   33.64   13.25
  -1   4   7   52.83   15.26
   1   4   7   60.35   16.91
   1   4  -7   71.07   19.92
   1  -4  -7   64.35   16.26
  -1   4   7   52.10    8.90
  -1  -4  -7   54.82   15.29
  -1   4   8    8.40    7.68
   1   4   8    8.73    7.87
   1  -4  -8    5.24    5.02
  -1  -4  -8   10.83    4.80
   1  -4  -8   10.24    8.30
  -1  -4  -8   17.84   13.70
   1   4  -8   -1.94    9.84
  -1   4   9   10.48   10.14
   1   4   9   10.77    7.76
   1  -4  -9   12.85    9.19
   1  -4  -9    1.14    7.05
  -1  -4  -9   27.51   12.33
  -1  -4  -9   12.28    4.96
   1   4  -9   18.85   12.79
  -1  -4 -10   66.84   12.11
  -1   4 -10   81.32   21.95
  -1   4  10   92.42   23.00
   1   4  10   42.58   16.47
   1   4 -10   70.66   21.27
   1  -4 -10   60.31   16.99
  -1  -4 -10   88.50   22.58
   1  -4 -10   51.14   12.36
   1   4 -11   54.34   21.48
  -1  -4 -11   84.32   14.99
  -1   4  11   78.18   22.16
   1   4  11   77.80   24.03
   1  -4 -11   80.50   20.62
  -1   4 -11  145.71   30.04
  -1  -4 -11   66.88   20.09
   1  -4 -11   80.85   17.12
  -1   4  12   10.50    8.57
  -1   4 -12    7.79   11.08
   1   4  12   -2.01   14.19
  -1  -4 -12   -5.69    7.89
   1  -4 -12   -0.89   11.78
   1   4 -12    1.87    9.71
  -1  -4 -12    0.23   11.06
   1  -4 -12   10.82    8.35
   1  -4 -13   -2.48    7.26
  -1   4  13   25.66   17.11
  -1   4 -13   25.93   20.27
   1   4  13  -22.16   20.06
   1   4 -13    0.61   14.53
  -1  -4 -13    9.21    6.56
   1  -4 -13    8.61   10.34
   1  -4 -14    7.45    7.61
   1   4 -14    7.81   14.64
  -1  -4 -14   14.73    9.23
  -1   4 -14   31.47   19.67
   1   4  14   18.34   15.86
   1   4  15   -0.60   17.71
  -1  -4 -15   12.02   10.13
   1  -4 -15   30.70   15.54
  -1   4 -15    5.19   12.61
   1   4 -15   29.24   13.73
   1  -4 -16    1.21    9.99
   1   4  16   17.86   17.28
  -1   4 -16    8.39   16.82
  -1  -4 -16    7.54    7.14
   1   4 -16   22.09   16.10
   1  -4 -17   35.42   17.84
  -1  -4 -17   17.80    9.86
   1   4 -17    1.38   15.01
  -1   4 -17   23.36   15.86
   1  -4 -18   17.96   11.94
  -1   4 -18   -5.85   15.62
   1   4 -18   12.45   13.28
  -1  -4 -18   26.39   15.05
  -1   4 -19   18.75   18.71
   1  -4 -19    5.30   11.52
  -1  -4 -19  -10.08   12.60
   1   4 -19   19.03   20.44
   1   4 -20   30.11   16.09
   1  -4 -20    7.45   10.10
  -1  -4 -20   25.32   11.45
  -1   4 -20   20.70   19.54
  -1   4 -21    7.41   12.45
   1   4 -21   31.84   25.47
  -2   4   0  450.75   23.08
   2   4   0  477.05   29.17
   2   4   0  399.46   35.77
  -2   4   1 2351.15   53.83
   2   4   1 2408.58   57.70
   2   4   1 2196.66   82.87
   2   4  -1 2291.56   70.40
   2   4  -2  366.20   31.55
   2   4   2  403.28   36.24
   2   4   2  399.00   19.80
  -2   4   2  397.23   24.29
   2   4  -3  951.71   53.47
  -2   4   3 1002.75   46.24
   2   4   3  991.21   57.89
   2  -4  -3 1041.42   43.67
  -2  -4  -3  984.82   57.89
   2   4  -4  545.26   42.88
   2   4   4  592.42   45.32
   2  -4  -4  596.81   36.71
  -2   4   4  562.16   34.22
  -2  -4  -4  629.79   47.28
   2   4  -5  972.41   60.05
   2   4   5  975.60   61.77
   2  -4  -5 1024.86   51.47
  -2   4   5  921.73   41.05
  -2  -4  -5  956.06   60.46
  -2   4   6  456.32   38.03
   2   4   6  474.37   44.98
   2  -4  -6  468.80   38.48
  -2  -4  -6  484.58   46.09
   2   4  -6  467.59   45.11
  -2   4   6  477.61   29.92
   2   4  -7 1454.99   83.27
  -2   4   7 1419.62   71.51
   2   4   7 1522.70   83.69
  -2   4   7 1449.40   53.97
   2  -4  -7 1580.28   74.01
  -2  -4  -7 1419.80   80.06
   2   4  -8  331.57   40.91
  -2   4  -8  396.72   42.39
  -2   4   8  288.99   34.45
   2   4   8  359.67   44.02
   2  -4  -8  314.29   29.84
   2  -4  -8  376.13   37.84
  -2  -4  -8  312.28   39.21
  -2   4   8  306.58   26.11
   2   4  -9 1246.32   82.91
  -2   4  -9 1470.32   82.61
   2   4   9 1497.88   90.58
   2  -4  -9 1492.02   79.92
  -2  -4  -9 1578.06   43.92
  -2  -4  -9 1553.90   89.07
   2  -4  -9 1471.20   69.24
  -2   4   9 1455.59   58.97
   2   4 -10   70.12   22.56
  -2   4  10   80.30   22.80
  -2   4 -10   79.74   23.41
  -2  -4 -10   83.11   12.62
   2   4  10   92.09   24.28
   2  -4 -10   92.48   21.45
   2  -4 -10   93.12   18.26
  -2  -4 -10   63.40   18.13
  -2   4  11  897.00   70.20
   2   4  11  880.61   76.45
   2  -4 -11  889.56   58.71
  -2  -4 -11  963.50   76.20
   2  -4 -11  793.79   65.58
  -2  -4 -11  928.37   45.68
   2   4 -11  876.14   75.65
  -2   4 -12   65.92   23.95
   2   4  12   48.91   18.80
   2  -4 -12   53.29   18.68
  -2  -4 -12   70.57   14.05
  -2  -4 -12   95.22   24.49
   2   4 -12   49.39   21.40
   2  -4 -12   52.92   16.99
   2   4  13  851.20   81.10
  -2   4 -13  995.66   83.05
   2  -4 -13  931.02   64.71
   2  -4 -13  895.49   76.39
   2   4 -13  940.69   84.06
  -2  -4 -13  893.18   52.52
   2   4  14  127.92   34.03
   2   4 -14  130.55   33.61
  -2  -4 -14  133.36   21.84
   2  -4 -14  123.83   25.21
   2   4  15  931.27   90.00
   2  -4 -15  837.83   68.38
   2   4 -15  793.72   85.39
  -2  -4 -15  830.28   58.44
   2  -4 -16   99.30   25.26
   2   4  16  144.68   39.17
   2   4 -16  110.65   32.93
  -2   4 -16  103.62   32.56
  -2  -4 -16   84.91   20.41
   2   4  17  545.83   73.33
   2  -4 -17  679.90   65.31
  -2   4 -17  544.60   73.27
   2   4 -17  680.18   81.96
  -2  -4 -17  668.32   57.33
   2   4 -18   53.64   29.45
   2  -4 -18   31.19   17.22
  -2   4 -18   23.61   17.65
  -2  -4 -18   29.51   12.42
   2   4  18   24.53   20.30
   2  -4 -19  299.09   46.97
  -2   4 -19  319.08   60.46
  -2  -4 -19  290.94   42.13
   2   4 -19  379.17   66.08
   2  -4 -20   55.13   22.46
  -2   4 -20   13.20   12.69
   2   4 -20   51.31   27.19
   2   4 -21  315.60   63.14
  -2   4 -21  255.91   56.08
   3   4   0    3.95    5.26
   3   4   0   -2.18    7.83
   3   4   1  104.23   21.80
  -3   4   1   55.02    6.31
   3   4  -1  111.46   17.67
   3   4   1   96.23   12.85
  -3   4   2   84.32   10.18
   3   4   2  143.89   13.27
   3   4  -2  144.23   20.18
   3   4   2  141.52   22.76
   3   4  -3    0.04    6.46
  -3  -4  -3    8.10   11.64
  -3   4   3    0.15    3.75
  -3   4   3    8.61    6.23
   3   4   3   19.13   11.55
   3  -4  -3    0.71    3.71
  -3  -4  -4   83.70   19.05
   3   4  -4   54.42   15.54
  -3   4   4   46.55   11.43
  -3   4   4   62.78   14.45
   3   4   4   51.60   15.36
   3  -4  -4   55.92   11.03
  -3   4  -5  306.33   29.18
  -3   4   5  318.06   28.99
   3   4   5  304.09   36.77
   3  -4  -5  247.56   24.36
   3   4  -5  288.11   33.80
  -3  -4  -5  301.20   36.18
  -3   4   6   12.61    7.77
  -3   4  -6    6.09    7.45
  -3   4   6   19.33    7.64
   3   4  -6   19.13   11.14
   3   4   6   22.35   10.98
   3  -4  -6    9.36    5.83
  -3  -4  -6   22.45    9.84
  -3   4   7   64.78   14.69
  -3   4  -7   23.65   12.95
   3   4  -7   52.68   17.48
   3   4   7   75.64   21.03
   3  -4  -7   62.74   15.01
  -3   4   7   51.72   12.43
  -3  -4  -7   56.10   19.11
   3  -4  -8   18.64    9.43
  -3   4  -8    9.08    5.21
   3   4  -8    4.27    9.41
  -3   4   8   18.68    8.64
   3   4   8   30.58   14.50
   3  -4  -8   31.89   12.76
  -3  -4  -8   29.34   11.07
  -3   4   9   16.11    8.27
  -3   4  -9   -0.68    8.00
   3   4  -9    3.98    8.92
   3   4   9   24.03   14.42
   3  -4  -9   22.44   11.81
   3  -4  -9   11.80    7.80
  -3  -4  -9    5.08    3.78
  -3  -4  -9    5.80    8.35
  -3  -4 -10  244.25   19.97
  -3   4 -10  274.92   38.14
   3  -4 -10  258.31   32.20
   3   4 -10  235.00   38.56
   3   4  10  247.60   39.06
  -3  -4 -10  284.79   40.43
   3  -4 -10  279.85   37.35
  -3   4  10  217.65   26.67
  -3  -4 -11  101.87   15.13
  -3   4  11  102.61   19.18
   3   4 -11   78.55   22.72
   3   4  11  113.34   27.77
   3  -4 -11   89.09   22.29
   3  -4 -11  134.02   24.89
  -3  -4 -11  135.84   30.42
  -3   4 -11   55.78   29.36
  -3  -4 -12    2.59    5.19
  -3   4 -12   11.16   13.63
   3   4  12   -2.52   12.03
   3  -4 -12   25.10   15.98
  -3  -4 -12   26.41   15.30
   3  -4 -12    9.32    8.80
   3   4 -12    4.94   14.26
  -3  -4 -13    9.03    7.55
   3   4 -13   31.05   21.81
   3   4  13   -0.09   14.21
  -3   4 -13   13.83   16.43
   3  -4 -13   10.57   10.61
   3  -4 -13   11.08   10.51
  -3  -4 -14   26.47   10.45
   3   4 -14   23.10   14.24
   3   4  14   17.71   10.81
   3  -4 -14   31.91   13.02
  -3  -4 -15   40.05   14.79
   3   4 -15   59.54   24.53
   3   4  15   31.13   19.70
   3  -4 -15   53.66   19.71
   3   4  16   13.14   17.72
   3  -4 -16   10.40   11.68
   3   4 -16    0.56   12.77
  -3  -4 -16   16.90   11.98
   3   4  17   59.13   26.36
   3   4 -17  104.58   33.76
  -3  -4 -17   63.29   18.33
   3  -4 -17   51.14   18.87
   3   4  18   26.36   21.23
  -3   4 -18   16.78   16.85
   3   4 -18    6.03   11.65
  -3  -4 -18    8.26   10.15
   3  -4 -18   -5.82   10.18
   3   4  19  -18.96   22.70
  -3   4 -19   32.52   18.21
   3   4 -19   35.48   24.37
  -3  -4 -19   -6.29   10.51
   3  -4 -19    1.77    8.90
   3   4 -20   21.87   23.54
  -3   4 -20  -24.41   25.25
   3  -4 -20   35.76   19.18
  -3   4 -21  -28.33   32.27
   3   4 -21   -7.60   23.62
   3  -4 -21    2.43    9.81
   4   4   0   23.22    9.63
   4   4   0   15.62    6.59
   4   4   1 3067.41   76.15
   4   4   1 2889.31  107.19
   4   4  -1 2803.61   86.42
   4   4  -2  455.22   37.02
   4   4   2  467.54   27.51
   4   4   2  461.59   43.26
  -4   4   3 2017.55   80.41
   4   4  -3 2110.84   83.46
   4  -4  -3 2050.37   49.42
   4   4   3 1963.14   89.73
  -4   4   4  588.96   42.80
   4   4  -4  668.74   49.09
   4  -4  -4  616.11   32.02
   4   4   4  564.28   49.27
  -4  -4  -4  638.30   51.98
   4   4   5 2376.03  103.71
   4  -4  -5 2597.25   74.62
  -4   4   5 2517.14   88.45
   4   4  -5 2633.00  102.89
  -4  -4  -5 2470.76  104.62
  -4   4   6  119.48   18.98
  -4   4  -6   29.82   17.32
   4  -4  -6  105.94   16.86
   4   4   6   95.00   21.87
   4   4  -6  108.27   22.39
  -4  -4  -6  103.70   23.44
   4  -4  -7 1155.66   60.11
   4   4   7 1057.72   73.78
   4   4  -7 1129.84   74.07
  -4  -4  -7 1233.75   79.07
  -4   4   7 1141.70   59.66
  -4   4   8   54.29   13.78
  -4   4  -8   31.32   13.42
  -4  -4  -8   70.37    8.68
   4  -4  -8   90.88   19.06
   4  -4  -8   71.13   16.59
   4   4   8   57.93   19.59
  -4  -4  -8   67.38    7.84
   4   4  -8   76.55   19.50
  -4  -4  -8   59.24   18.77
   4  -4  -9  480.74   45.45
   4   4   9  464.28   52.94
  -4   4   9  383.51   36.09
   4  -4  -9  433.38   42.62
  -4  -4  -9  415.97   22.72
   4   4  -9  410.39   48.98
  -4   4  -9  359.26   39.88
  -4  -4  -9  443.93   50.39
   4   4  10  385.09   51.20
   4  -4 -10  460.43   46.76
   4  -4 -10  504.93   48.39
  -4   4 -10  477.51   48.45
  -4  -4 -10  484.49   28.22
   4   4 -10  437.12   54.22
  -4  -4 -10  470.61   53.91
  -4   4  10  483.35   42.13
  -4   4 -11  748.11   63.61
   4   4  11  844.74   77.92
   4  -4 -11  775.58   61.06
  -4  -4 -11  777.54   40.67
   4   4 -11  767.18   72.79
  -4  -4 -11  694.66   68.88
   4  -4 -11  799.11   65.85
  -4   4  11  767.93   55.02
  -4   4 -12  398.23   49.60
   4   4  12  378.31   54.85
   4  -4 -12  427.59   50.87
  -4   4  12  373.43   39.50
  -4  -4 -12  344.40   29.10
   4   4 -12  392.31   54.24
   4  -4 -12  384.12   44.23
   4   4  13 1495.38  110.50
  -4   4 -13 1531.56  100.95
   4  -4 -13 1460.56   98.17
   4  -4 -13 1368.16   86.03
   4   4 -13 1303.16  101.38
  -4  -4 -13 1302.78   61.55
   4   4  14  213.13   43.48
  -4  -4 -14  208.72   27.35
   4   4 -14  218.68   44.13
   4  -4 -14  177.92   32.68
  -4  -4 -15  312.60   35.37
   4   4  15  413.51   62.35
   4  -4 -15  353.91   47.70
   4   4 -15  253.71   50.35
   4   4  16  247.58   51.42
   4   4 -16  227.42   46.51
   4  -4 -16  254.59   41.31
  -4  -4 -16  257.96   33.70
  -4  -4 -17  169.70   28.41
   4   4  17  206.69   46.12
   4   4 -17  186.34   43.66
   4  -4 -17  191.78   38.03
  -4  -4 -18   79.56   21.36
   4   4  18   75.45   29.96
   4   4 -18  108.97   34.04
   4  -4 -18   97.18   27.57
  -4  -4 -19  369.22   45.22
   4   4  19  464.74   77.57
   4   4 -19  443.49   72.40
   4  -4 -19  427.05   59.89
  -4   4 -19  499.14   77.72
   4   4  20   86.77   38.52
   4   4 -20   15.89   14.89
  -4   4 -20   21.48   14.79
   4  -4 -20   89.68   28.23
  -4   4 -21  366.00   69.68
   4   4 -21  277.68   60.90
   4  -4 -21  381.42   60.36
   5   4   0    7.68   11.41
   5   4   0    4.10    4.99
  -5  -4   0   -2.51    6.43
   5   4   1  171.30   29.98
  -5  -4   1  171.12   22.49
   5   4   1  177.77   20.87
   5   4  -1  174.67   22.96
  -5  -4  -1  186.93   20.30
  -5  -4  -2   39.43    9.55
  -5  -4   2   26.66    9.56
  -5   4   2   47.91   14.56
   5   4   2   29.01    8.72
   5   4  -2   45.30   13.11
  -5   4  -2   29.61    4.87
   5   4   2   48.04   16.56
  -5  -4   3   39.52   12.82
  -5   4   3   61.02   16.35
  -5   4  -3   47.64    7.82
  -5  -4  -3   42.72    8.42
   5  -4  -3   45.98    7.58
   5   4  -3   49.29   14.01
   5   4   3   60.60   20.01
  -5  -4  -4   -1.82    6.17
  -5  -4  -4    4.36    3.39
  -5   4  -4   -2.16    5.00
   5  -4  -4   -0.15    5.13
  -5   4   4   -6.70    7.32
   5   4   4   -3.95    9.09
   5   4  -4  -12.70   11.77
  -5  -4  -5   15.86    9.70
   5   4  -5   26.96   14.10
  -5   4  -5   23.88   10.03
   5  -4  -5   19.17    7.18
  -5  -4  -5   14.34    4.61
   5   4   5   15.09   10.28
  -5   4   5    9.10    6.10
  -5  -4  -6   12.49   12.57
  -5   4   6    3.85    5.93
  -5  -4  -6   14.41    4.50
  -5   4  -6   17.14   10.01
   5   4  -6   18.99   11.88
   5  -4  -6   13.92    6.15
   5   4   6    1.23   10.00
  -5   4  -7   11.92   10.43
  -5   4   7    9.34    6.35
   5  -4  -7   12.51    7.20
   5   4   7   -4.18   10.15
   5   4  -7    3.86    8.45
  -5  -4  -7   22.39    6.40
  -5  -4  -7   27.40   14.51
  -5   4  -8   94.08   20.10
  -5  -4  -8   74.62   11.18
   5   4  -8   89.30   23.58
   5  -4  -8   69.63   16.13
   5   4   8   73.77   22.09
   5  -4  -8   89.25   21.14
  -5   4   8   89.23   18.61
  -5  -4  -8   69.64   21.51
  -5   4   9   34.48   12.37
   5  -4  -9   44.19   14.41
  -5   4  -9   45.97   15.67
   5  -4  -9   40.78   15.14
   5   4  -9   40.93   17.17
   5   4   9   52.29   19.76
  -5  -4  -9   64.62   21.11
   5  -4 -10   19.80    7.89
   5   4  10   22.24   15.42
   5  -4 -10   -0.67    8.52
   5   4 -10    5.73    8.84
  -5   4  10   -0.05    5.64
  -5   4 -10   39.80   17.10
  -5  -4 -10    5.36    9.90
  -5  -4 -10   11.14    5.49
  -5   4  11   42.02   14.26
  -5  -4 -11   29.26    9.93
  -5   4 -11   45.27   17.86
   5   4  11   40.25   20.75
   5  -4 -11   34.51   14.73
   5   4 -11   47.70   20.97
   5  -4 -11   70.63   21.93
   5   4  12   26.50   10.79
  -5   4 -12   31.73   15.85
   5  -4 -12   55.11   20.66
   5   4 -12   27.22   17.52
   5  -4 -12   50.66   20.17
  -5   4  12   53.87   17.40
  -5  -4 -12   37.29   11.72
   5  -4 -13    1.57    9.95
   5   4  13    2.13   13.70
  -5  -4 -13    6.31    7.52
  -5   4 -13  -10.34   12.85
   5   4 -13   15.25   13.75
  -5   4  13    0.90    6.04
   5  -4 -13   -5.14    8.69
   5   4  14   44.37   22.85
  -5  -4 -14   10.94    6.82
  -5   4  14   -0.44    9.39
   5   4 -14   10.85   13.03
   5  -4 -14   13.53   11.53
   5   4  15  -17.15   18.83
   5   4 -15   17.12   16.00
   5  -4 -15    2.54   11.17
  -5  -4 -15    0.09    6.70
   5   4  16   -4.23   18.10
  -5  -4 -16   13.20    9.91
   5   4 -16   31.55   19.78
   5  -4 -16   11.99   10.85
   5   4  17   12.58   14.10
   5   4 -17   27.22   12.43
  -5  -4 -17   -5.92    8.32
   5  -4 -17   19.44   14.54
   5   4  18    3.08   12.04
   5   4 -18  -13.16   18.78
  -5  -4 -18    0.24    5.36
   5  -4 -18   -5.06   15.74
   5   4 -19  -58.20   27.76
   5   4  19  -13.59   24.84
   5  -4 -19    5.28   14.53
   5   4 -20   -9.21   19.79
   5   4  20  -22.06   26.80
  -5   4 -20   -3.59   15.07
   5  -4 -20  -10.63   13.26
  -5   4 -21    2.55   18.10
   5   4 -21   -5.73   19.69
   5   4  21    0.17   23.65
   5  -4 -21  -49.61   23.32
  -6  -4   0   35.23   11.18
   6   4   0   25.94   15.68
   6   4   0   33.12   11.91
   6   4   1 1896.76   73.91
  -6  -4  -1 1953.61   70.55
   6   4  -1 2046.13   83.07
  -6  -4   1 2023.36   79.47
   6   4   1 1871.38   98.59
  -6   4   2  112.33   22.03
  -6  -4  -2   80.53   14.35
   6   4   2   80.32   15.77
  -6  -4   2  118.27   20.93
   6   4  -2   99.66   21.49
   6   4   2  117.51   28.96
  -6  -4  -3 2142.25   66.24
  -6  -4   3 2365.73   95.16
  -6   4   3 2185.45   98.01
   6  -4  -3 2134.68   43.06
  -6   4  -3 2181.60   53.01
   6   4   3 2078.89  105.12
   6   4  -3 2108.29   92.84
  -6  -4  -4   98.17   21.24
  -6   4  -4  119.27   14.70
   6  -4  -4  116.54   13.66
  -6   4   4   85.29   20.24
   6   4  -4  106.61   22.72
  -6  -4   4  127.51   24.66
   6   4   4  123.92   26.64
  -6  -4  -4  118.63   15.18
   6  -4  -5 1613.29   58.05
  -6  -4   5 1780.01   90.87
  -6   4   5 1567.36   82.67
  -6  -4  -5 1762.78   56.19
  -6  -4  -5 1826.63   98.66
   6   4  -5 1716.05   89.76
  -6   4  -5 1678.35   62.37
   6   4   5 1750.44   98.53
   6   4  -6  305.15   40.09
  -6   4  -6  328.81   30.66
  -6  -4  -6  301.92   24.57
   6   4   6  353.25   44.76
  -6   4   6  376.29   40.48
  -6  -4   6  363.90   42.82
  -6  -4  -6  371.01   45.87
   6   4  -7  603.01   59.00
   6  -4  -7  799.17   51.57
  -6   4  -7  696.57   48.38
   6   4   7  734.08   65.57
  -6   4   7  786.48   57.67
  -6  -4  -7  741.09   66.15
  -6  -4  -7  718.35   39.20
   6   4  -8  176.53   33.08
   6  -4  -8  221.16   29.34
  -6  -4  -8  189.72   20.97
  -6   4  -8  194.23   27.28
   6  -4  -8  212.42   33.40
   6   4   8  252.39   41.27
  -6   4   8  181.21   28.91
  -6  -4  -8  255.07   40.26
  -6   4   9  739.92   57.45
  -6   4  -9  757.24   56.69
  -6  -4  -9  698.79   40.58
   6   4  -9  734.93   68.04
   6  -4  -9  783.96   58.86
   6   4   9  697.22   68.28
  -6  -4  -9  704.37   67.50
   6  -4  -9  722.52   62.80
   6   4 -10  106.61   27.50
   6  -4 -10  206.47   33.67
   6  -4 -10  182.34   32.61
  -6   4 -10  186.34   30.60
   6   4  10  144.78   32.48
  -6   4  10  190.54   30.29
  -6  -4 -10  237.51   41.17
   6  -4 -11  785.64   67.16
   6   4  11  784.29   78.05
  -6   4 -11  827.65   67.47
   6   4 -11  763.56   74.56
   6  -4 -11  712.54   65.97
  -6   4  11  726.62   60.62
   6  -4 -12  384.38   48.85
   6   4 -12  366.93   54.52
  -6   4 -12  410.28   49.56
   6  -4 -12  305.21   44.16
   6   4  12  369.14   55.20
  -6   4  12  370.65   44.24
   6   4  13  489.44   66.80
   6  -4 -13  713.19   68.96
  -6  -4 -13  577.95   42.60
   6   4 -13  726.90   77.79
   6  -4 -13  606.80   64.93
  -6   4  13  689.41   61.37
  -6   4 -13  694.57   67.03
  -6  -4 -14  377.79   36.81
   6   4 -14  488.39   66.31
  -6   4  14  343.29   44.69
   6  -4 -14  367.52   51.32
   6   4  14  311.26   58.15
   6   4 -15  254.79   51.33
  -6   4  15  279.81   41.78
   6   4  15  262.00   51.40
   6  -4 -15  295.19   46.83
  -6  -4 -15  377.48   39.10
   6   4 -16  134.32   36.85
  -6  -4 -16  158.47   26.46
   6   4  16  131.34   34.39
   6  -4 -16  156.18   36.26
   6   4 -17  272.28   53.09
   6   4  17  246.78   52.88
  -6  -4 -17  234.08   33.79
   6  -4 -17  273.56   48.00
   6   4 -18   52.96   30.18
   6   4  18   70.70   33.54
   6  -4 -18   40.16   20.19
  -6  -4 -18   69.36   19.98
   6   4  19  225.30   54.69
   6  -4 -19  230.75   46.82
   6   4 -19  250.96   56.72
   6   4  20   -4.19   15.16
   6  -4 -20   91.61   29.75
   6   4 -20   60.42   29.73
  -6   4 -21  278.78   61.95
   6  -4 -21  326.65   58.23
   7   4   0    1.91   11.59
  -7  -4   0    3.28    5.47
   7   4   0   -1.07    6.13
   7   4   1  164.04   31.83
  -7  -4  -1  165.28   22.62
   7   4   1  146.37   23.30
  -7  -4   1  165.30   24.24
   7   4  -1  193.34   27.74
   7   4  -2   85.79   19.65
  -7  -4   2   85.70   19.17
  -7   4   2   56.25   17.36
   7   4   2   75.31   15.96
  -7  -4  -2   84.92   15.24
   7   4   2   56.18   16.55
   7  -4  -3   85.05    9.39
   7   4  -3  141.24   26.06
  -7  -4   3  121.79   23.16
  -7   4   3  141.13   27.30
  -7  -4  -3  106.13   17.37
  -7   4  -3  109.64   12.90
   7   4   3  117.83   26.67
  -7  -4  -4   22.32    8.61
   7   4  -4   16.04   13.19
   7  -4  -4   14.95    6.09
  -7   4   4   17.07   11.54
  -7   4  -4   14.78    5.28
  -7  -4   4   36.13   13.94
   7   4   4   12.81   12.36
  -7  -4  -5  210.83   35.23
  -7   4   5  213.48   32.81
  -7  -4   5  147.25   27.55
  -7   4  -5  186.78   21.44
  -7  -4  -5  185.27   22.29
   7   4  -5  221.66   34.68
   7   4   5  151.79   30.95
   7  -4  -5   56.81   13.32
  -7   4   6   21.01   11.64
  -7  -4  -6   18.30   12.17
   7   4  -6    0.91    9.59
  -7   4  -6    6.47    6.43
   7   4   6   -1.02   10.00
   7  -4  -6    4.97    7.12
  -7  -4   6   -4.81   11.39
  -7  -4  -6    7.07    6.74
  -7  -4  -7  189.68   34.20
  -7   4  -7  162.28   23.62
   7  -4  -7  122.33   22.92
  -7   4   7  171.67   28.47
   7   4   7  189.02   36.83
   7   4  -7  227.72   37.69
  -7  -4   7  163.13   33.24
  -7  -4  -7  200.99   24.07
  -7  -4   8    1.92    7.73
   7  -4  -8   -2.83    7.68
  -7   4   8   -5.84   11.35
   7  -4  -8   -2.33    9.51
  -7  -4  -8    1.42    5.63
  -7   4  -8    7.61    7.77
   7   4   8   -6.01   13.79
   7   4  -8   16.23   15.81
  -7  -4  -8   -2.12    7.49
   7  -4  -9    9.92   11.15
   7  -4  -9    9.28    9.07
  -7  -4  -9    0.35    4.95
  -7   4  -9   -1.14    5.94
   7   4   9   11.19    9.55
  -7   4   9    4.37    8.64
   7   4  -9   -0.87   11.28
  -7  -4  -9   12.33   11.35
  -7   4  10  262.84   37.06
  -7  -4 -10  210.54   25.46
  -7   4 -10  264.96   35.75
   7  -4 -10  225.15   34.41
   7  -4 -10  233.34   38.34
   7   4  10  206.41   41.54
   7   4 -10  240.71   42.50
   7  -4 -11   46.93   19.76
   7  -4 -11   28.63   16.24
  -7   4  11   35.30   14.47
   7   4  11   69.78   25.68
  -7   4 -11   81.25   22.65
   7   4 -11   46.15   18.29
   7  -4 -12   14.55   12.45
   7   4  12    7.62   14.78
   7  -4 -12    4.20   11.46
  -7   4 -12    2.37   11.55
  -7   4  12   14.42    9.40
   7   4 -12   -3.55   10.37
  -7   4  13   33.04   15.38
   7  -4 -13   58.20   20.67
   7   4  13   52.45   29.16
  -7   4 -13   34.34   16.82
   7  -4 -13   11.65    9.87
   7   4 -13   35.94   20.96
   7   4  14   10.99   21.03
   7  -4 -14   46.29   22.07
  -7   4  14   47.20   17.17
  -7  -4 -14   37.28   13.25
   7   4 -14   22.91   18.39
   7   4  15   30.35   24.74
   7  -4 -15   14.87   14.42
  -7   4  15   -4.91    9.66
  -7  -4 -15    0.19    5.92
   7   4 -15   33.14   21.69
   7   4  16   37.80   23.17
   7  -4 -16    2.10   12.24
   7   4 -16   -0.25   19.05
  -7  -4 -16   30.38   12.22
   7   4  17   87.42   32.91
  -7  -4 -17   45.33   15.03
   7  -4 -17   44.49   22.05
   7   4 -17   40.59   27.11
  -7  -4 -18   17.40   10.53
   7   4  18    1.65   15.90
   7   4 -18  -27.63   26.59
   7   4  19    6.18   17.00
   7  -4 -19   -3.56   18.96
   7   4 -19   26.08   17.06
   7   4  20   36.02   29.05
   7  -4 -20   19.25   20.59
   7   4 -20  -15.20   13.12
   7  -4 -21   -9.75   19.24
  -8  -4   0 1156.85   65.39
   8   4   0 1191.51   69.92
   8   4   0 1075.98   80.12
  -8  -4  -1 1123.56   63.03
  -8   4   1 1230.75   81.29
   8   4   1 1186.32   68.29
   8   4  -1 1132.09   70.12
  -8  -4   1 1102.18   66.24
   8   4   1 1136.86   82.65
   8   4   2   74.64   17.58
  -8   4   2   75.50   20.73
  -8  -4  -2   51.22   13.70
  -8  -4   2   56.26   15.56
   8   4  -2   57.00   17.07
   8   4   2   59.30   20.08
  -8   4   3 1303.07   84.20
   8   4  -3 1133.56   74.96
  -8  -4   3 1138.58   72.26
   8   4   3 1236.13   87.31
  -8  -4  -3 1138.04   61.22
  -8   4  -3 1116.22   42.11
   8  -4  -4   -0.59    4.03
  -8  -4  -4   -3.70    5.04
  -8  -4   4   -0.23    6.24
   8   4  -4   -9.52   11.97
  -8   4   4   11.18   11.84
   8   4   4    4.08    9.55
  -8   4  -4    4.64    3.33
  -8  -4  -5 1010.34   79.08
  -8  -4  -5  927.24   54.72
  -8   4  -5  987.81   50.10
  -8   4   5 1060.28   76.14
   8   4  -5 1052.67   76.16
  -8  -4   5  944.47   69.48
   8   4   5  997.29   79.70
  -8  -4   6  491.40   53.22
  -8  -4  -6  564.22   43.58
  -8   4   6  535.66   54.58
   8   4   6  541.82   60.61
  -8   4  -6  525.69   39.82
   8   4  -6  559.61   57.62
  -8  -4  -6  484.46   56.15
  -8  -4   7 1183.40   82.97
  -8  -4  -7 1172.23   63.23
   8   4   7 1225.07   91.17
  -8   4   7 1239.92   81.59
   8   4  -7 1224.08   87.50
  -8  -4  -7 1229.21   90.58
  -8   4  -7 1160.49   63.04
  -8  -4  -8  675.91   48.17
  -8  -4   8  843.36   73.13
  -8   4  -8  683.63   51.59
   8   4   8  582.13   64.95
  -8   4   8  714.87   62.38
  -8  -4  -8  678.99   68.97
   8   4  -8  626.22   64.42
   8  -4  -9 1543.50   86.61
   8  -4  -9 1451.38   98.35
  -8  -4  -9 1393.51   69.75
   8   4   9 1374.99  100.97
  -8   4  -9 1510.94   80.90
   8   4  -9 1441.45  100.44
  -8   4   9 1497.77   91.13
   8  -4 -10   36.69   15.24
   8  -4 -10    3.98    8.09
  -8  -4 -10   15.63    8.73
   8   4  10   18.35   13.19
  -8   4 -10   14.60   11.18
   8   4 -10    8.85   11.60
  -8   4  10    8.75    8.04
  -8  -4 -11  531.42   43.74
   8  -4 -11  496.86   60.00
  -8   4  11  593.87   59.70
   8   4  11  544.98   67.23
  -8   4 -11  548.23   54.43
   8   4 -11  517.16   64.29
   8  -4 -12   27.44   19.27
   8  -4 -12   62.87   21.53
   8   4  12   99.51   32.22
  -8   4 -12   90.17   23.71
  -8   4  12   64.70   19.97
   8   4 -12  103.78   33.36
   8   4  13  419.51   62.42
   8  -4 -13  421.13   57.39
  -8   4 -13  411.20   52.42
   8  -4 -13  260.40   44.84
  -8   4  13  421.30   52.55
   8   4  14  249.29   51.24
  -8   4  14  208.81   38.59
   8  -4 -14  254.86   46.60
   8   4 -14  277.47   50.42
   8   4  15  653.98   85.98
   8  -4 -15  675.01   75.93
   8   4 -15  671.43   83.27
  -8  -4 -16   95.46   21.69
   8   4  16   73.36   30.69
   8  -4 -16  129.11   36.18
   8   4 -16  149.09   38.42
  -8  -4 -17  547.48   52.94
   8  -4 -17  493.78   68.74
   8   4  17  444.37   73.83
   8   4 -17  534.83   77.79
   8   4  18   86.40   36.00
   8  -4 -18   23.86   18.27
   8   4 -18   46.61   26.02
   8   4  19  144.39   45.19
   8  -4 -19  132.43   37.98
   8   4 -19  145.88   42.47
   8   4  20   78.57   31.39
   8  -4 -20   43.25   30.18
   8   4 -20  133.97   42.46
   8  -4 -21  281.19   59.21
  -9  -4   0   12.01    9.32
   9   4   0   10.31   12.16
   9   4   0    0.06    7.82
   9   4   1  159.87   33.73
   9   4  -1  219.73   38.58
  -9  -4   1  113.20   23.03
   9  -4  -1  110.73    9.83
  -9   4   1  121.19   26.31
   9   4   1  135.45   25.21
   9   4  -1   97.20   22.85
  -9  -4  -1  156.73   26.50
  -9  -4   2  163.87   28.98
   9  -4   2   54.26   12.64
   9   4   2  144.45   25.04
  -9   4   2  177.07   33.57
  -9  -4  -2  145.81   24.61
   9  -4  -2  139.41   12.83
   9   4  -2  133.10   26.52
   9   4   2  175.87   35.63
   9  -4  -3    7.61    4.76
  -9  -4  -3    8.75    8.36
  -9   4   3   -0.22    9.93
  -9  -4   3    0.78    8.73
   9   4  -3    1.56    7.65
   9   4   3   -8.50   10.87
  -9   4  -4    6.02    4.53
   9   4  -4   -2.94    9.96
  -9  -4   4    8.26    8.76
  -9  -4  -4    3.73    7.27
   9  -4  -4   -3.08    3.98
  -9   4   4   21.14   13.69
   9   4   4   -8.79    9.83
  -9  -4  -5   23.94   11.06
   9  -4  -5    0.46    6.99
   9   4  -5   20.05   12.48
  -9  -4   5   28.39   14.03
   9   4   5   26.56   15.98
  -9   4   5   -8.57   11.36
  -9   4  -5   12.70    6.71
  -9  -4  -6    9.68    9.92
   9   4  -6   18.23   15.27
   9  -4  -6    9.36    8.53
  -9  -4   6    2.65    6.80
   9   4   6   -0.25   16.64
  -9   4  -6    8.17    6.39
  -9  -4  -6   -4.04    9.35
  -9   4   6   11.14    8.54
  -9  -4   7   42.28   16.22
  -9   4   7   16.02   10.16
   9  -4  -7    3.64    5.88
   9   4  -7   22.17   19.72
   9   4   7   39.65   22.40
  -9  -4  -7   17.19   10.94
  -9   4  -7    5.85    5.40
   9   4  -8  102.97   28.64
   9  -4  -8   80.19   20.44
  -9   4   8  123.21   28.48
  -9  -4  -8   89.40   19.04
   9   4   8   84.44   27.39
  -9   4  -8   86.49   19.13
  -9  -4  -9  194.20   29.54
   9  -4  -9  217.74   39.25
   9  -4  -9  156.25   28.93
   9   4  -9  199.52   38.69
  -9   4   9  223.57   38.11
   9   4   9  161.66   34.67
  -9   4  -9  173.26   28.23
   9  -4 -10   14.03   13.70
  -9  -4 -10   28.17   11.28
   9   4 -10   25.84   17.96
   9   4  10    8.20   10.75
  -9   4 -10   39.18   16.14
  -9   4  10   27.13   17.12
   9  -4 -10   -0.92    9.22
  -9   4  11    2.75    7.00
   9  -4 -11    5.25    9.09
   9  -4 -11   -8.20   12.40
   9   4 -11  -13.77   14.99
   9   4  11   10.36   18.65
  -9   4 -11   24.61   14.59
  -9  -4 -11   -1.67   10.14
   9  -4 -12   -7.95    9.00
  -9   4  12   16.55   12.02
  -9  -4 -12   16.03   10.84
   9   4  12   28.50   23.05
   9   4 -12    6.24   13.74
  -9   4 -12   14.87   13.32
   9  -4 -12  -16.06   12.15
   9  -4 -13  -28.00   15.92
   9   4  13    6.20   12.50
   9  -4 -13   -0.70   12.96
   9   4 -13    6.93   14.30
   9   4  14    5.79   12.06
   9  -4 -14   19.51   16.23
   9   4 -14    9.84   18.47
   9  -4 -15   10.43   16.15
   9   4 -15    0.50   14.47
   9   4  16  -43.58   25.23
   9  -4 -16  -23.71   21.33
   9   4 -16   -3.06   13.97
   9  -4 -17   12.71   12.75
   9   4 -17   24.44   21.00
  -9  -4 -17   -1.58    9.23
   9   4  18   -2.87   14.60
   9   4 -18   12.59   14.36
   9  -4 -18   11.94   13.75
   9   4  19   12.04   15.99
   9   4 -19   35.44   26.56
   9  -4 -19   26.55   20.08
   9  -4 -20   16.24   17.66
   9  -4 -21   25.61   18.47
 -10  -4   0  876.56   66.14
 -10   4   0  825.01   74.15
  10  -4   0  828.49   33.65
  10   4   0  810.62   66.18
  10   4   0  761.85   73.84
  10   4   1  615.50   56.48
 -10   4   1  698.00   68.60
  10   4  -1  648.84   61.56
  10  -4  -1  597.20   29.51
 -10  -4   1  565.81   54.32
  10   4   1  687.13   69.42
  10   4  -1  565.76   63.27
 -10  -4  -1  644.86   56.56
  10  -4   2  158.52   18.19
 -10   4   2  309.31   45.43
 -10  -4   2  290.09   40.12
  10  -4  -2  276.38   21.65
 -10  -4  -2  292.43   37.91
  10   4  -2  387.18   48.17
  10   4   2  291.47   47.06
  10   4  -3  450.87   52.41
 -10  -4   3  446.72   50.47
 -10   4   3  393.48   51.54
  10   4   3  456.08   58.51
 -10  -4  -3  413.91   43.78
  10  -4  -3  356.86   26.92
  10  -4  -4  220.75   21.47
  10  -4   4   83.47   17.36
 -10  -4  -4  224.62   32.77
 -10   4   4  214.22   38.21
 -10  -4   4  229.16   36.93
  10   4   4  206.67   41.13
  10   4  -4  231.91   39.32
 -10   4   5  770.61   72.03
  10   4  -5  842.41   74.81
 -10  -4  -5  827.55   62.85
  10   4   5  896.33   81.16
 -10  -4   5  789.27   69.45
 -10   4  -5  794.88   48.45
  10  -4  -5  958.73   50.39
  10   4  -6  224.90   40.46
  10  -4   6  241.77   30.37
 -10  -4   6  235.39   39.75
 -10  -4  -6  226.61   33.65
  10  -4  -6  189.08   27.73
 -10   4  -6  193.19   26.21
  10   4   6  214.60   40.92
 -10   4   6  184.86   35.64
 -10  -4  -7 1413.41   82.65
  10   4   7 1598.87  112.78
 -10   4   7 1503.85  100.53
 -10   4  -7 1412.75   74.73
  10   4  -7 1491.88  102.97
  10   4  -8  210.86   41.89
 -10  -4  -8  241.76   34.11
 -10   4  -8  212.89   30.27
 -10   4   8  298.27   45.29
  10   4   8  231.40   43.54
  10  -4  -8  208.93   33.20
 -10  -4  -9  914.42   65.73
  10   4   9  866.26   87.67
 -10   4  -9  921.07   66.23
  10   4  -9  889.56   85.46
 -10   4   9  897.72   78.41
  10  -4 -10   20.20   11.42
  10  -4 -10   52.45   23.02
  10   4 -10   16.53   13.31
 -10  -4 -10   74.58   20.39
  10   4  10   64.99   28.61
 -10   4  10   49.79   20.23
 -10   4 -10   58.49   17.80
  10  -4 -11  492.83   64.67
 -10  -4 -11  490.41   48.90
  10   4  11  501.02   68.75
 -10   4 -11  411.21   48.86
  10   4 -11  502.45   68.39
  10   4 -12   -1.88   15.67
  10  -4 -12  -10.40   11.01
 -10  -4 -12    7.07    6.50
  10  -4 -12   28.60   15.18
  10   4  12   14.74   14.21
 -10   4 -12    4.64    5.19
  10  -4 -13  432.04   61.85
 -10  -4 -13  661.54   58.13
  10   4  13  641.71   82.05
  10  -4 -13  552.46   70.86
  10   4 -13  693.99   82.75
  10   4  14   67.00   26.95
  10   4 -14   84.00   31.55
  10  -4 -14   60.19   26.22
  10   4  15  497.53   77.61
  10  -4 -15  537.87   72.94
  10   4 -15  632.21   84.48
  10   4 -16   37.06   19.61
  10   4  16   18.42   25.99
  10   4  17  271.20   60.13
  10   4 -17  328.06   65.50
  10  -4 -17  333.01   60.29
  10   4 -18   18.83   13.87
  10   4  18   16.47   19.26
  10  -4 -18    6.36   11.01
  10   4  19  190.70   54.88
  10   4 -19  229.16   56.91
  10  -4 -19  283.39   58.62
  10  -4 -20   21.45   20.51
  10  -4 -21  277.23   59.87
  11   4   0    0.99   11.66
 -11   4   0   -7.54   15.14
  11   4   0   -4.27   12.45
  11  -4   0    1.19    5.17
 -11  -4   0   10.89   11.64
  11   4   1   45.93   21.74
  11   4  -1   37.68   18.48
  11   4   1   26.71   15.07
 -11   4   1   55.75   19.55
  11  -4   1   40.49   11.29
  11   4  -1   60.84   18.64
 -11  -4  -1   48.77   17.37
  11  -4  -1   38.90    9.15
 -11  -4   1   50.38   17.04
 -11  -4   2    1.51   11.14
  11  -4   2   -1.36    4.25
 -11  -4  -2    7.30    8.45
 -11   4   2   33.13   20.34
  11   4  -2    7.70   10.48
  11  -4  -2   11.72    7.43
  11  -4  -3    2.44    4.89
 -11  -4  -3   29.24   13.25
  11  -4   3   17.21    9.45
 -11  -4   3   12.13    7.06
 -11   4   3   35.35   18.51
  11   4  -3   23.93   13.32
  11   4   3   17.82   16.31
 -11  -4  -4   -1.79    6.74
  11  -4   4    7.55    7.15
 -11  -4   4   11.11   14.01
 -11   4   4   -9.19   11.89
  11   4  -4    3.79   11.48
  11   4   4   -7.33   11.01
 -11  -4  -5  100.31   23.47
 -11   4  -5   79.84   17.00
  11  -4   5   38.68   14.72
  11   4   5   64.08   20.28
 -11   4   5   95.27   26.04
 -11  -4   5   63.37   21.19
  11   4  -5  112.71   29.74
 -11   4  -6   -4.42    4.95
  11  -4  -6  -13.05    7.95
  11  -4   6   -0.40    9.08
  11   4   6  -20.82   20.10
 -11  -4  -6    1.35    8.67
  11   4  -6   26.09   15.87
 -11   4   6   -0.61   12.12
  11   4  -7    9.56   12.77
 -11   4   7   -3.68    9.75
  11  -4   7   -1.84    9.88
  11  -4  -7   20.90   11.39
  11   4   7   11.86   13.28
 -11  -4  -7   -4.87   10.25
 -11   4  -7   20.92    8.68
  11   4  -8  -20.02   14.76
  11  -4   8    5.18    6.96
  11  -4  -8  -26.28   11.79
 -11   4   8  -15.99   14.71
  11   4   8   14.02   17.13
 -11  -4  -8   -5.57    7.68
 -11   4  -8    2.51    6.54
  11   4  -9   38.70   23.64
  11  -4  -9   12.03    9.97
 -11  -4  -9   31.42   15.34
  11   4   9   21.35   17.58
 -11   4  -9   34.28   14.28
  11   4 -10   48.71   24.49
  11  -4 -10   39.61   16.18
 -11  -4 -10   10.76    9.31
  11  -4 -10   22.82   17.77
  11   4  10   48.47   23.66
 -11   4 -10   21.38   10.92
  11   4 -11   -8.79   16.60
  11  -4 -11   -0.31   12.58
 -11  -4 -11   -8.94    8.38
  11   4  11    8.70   16.56
  11  -4 -11  -28.42   14.90
 -11   4 -11    1.16   10.15
  11   4 -12   -8.53   21.40
  11  -4 -12   -9.07    5.83
  11  -4 -12    3.49   12.58
 -11  -4 -12    2.59    7.34
  11   4  12    1.59   11.35
 -11   4 -12   -1.89   11.65
  11   4 -13   15.58   20.36
 -11  -4 -13   10.91    7.71
  11  -4 -13   -3.52   12.11
  11   4  13   -3.11   18.38
  11   4 -14  -16.56   18.12
  11  -4 -14    4.04   10.23
  11   4  14  -14.76   19.40
  11   4 -15    4.90   14.93
  11   4  15   27.76   13.87
  11  -4 -15   -1.12   11.28
  11   4 -16   -9.18   24.68
  11   4  16  -18.39   19.50
  11  -4 -16  -12.79   19.26
  11   4 -17   -0.30   17.70
  11   4  17   21.97   27.90
  11  -4 -17   35.65   24.00
  11   4 -18   34.98   31.96
  11  -4 -18   54.24   27.76
  11   4  18   58.03   33.73
  11  -4 -19   27.16   23.53
  11  -4 -20  -62.60   29.57
  11  -4 -21    5.67   19.75
  12   4   0  153.88   36.01
  12   4   0  167.17   33.93
  12  -4   0  140.96   18.94
 -12  -4   0  176.75   32.74
 -12  -4   1  744.34   69.28
  12   4  -1  755.32   71.68
  12  -4   1  784.01   44.49
  12  -4  -1  723.70   41.68
  12   4   1  726.92   75.96
 -12  -4  -1  701.11   65.93
  12   4  -1  705.37   75.25
  12   4  -2  458.92   61.88
 -12  -4   2  510.85   57.83
  12   4  -2  509.01   59.54
  12  -4  -2  479.49   34.69
  12   4   2  394.84   58.22
 -12  -4  -2  452.96   52.81
  12   4  -3  463.78   58.89
 -12  -4   3  475.19   57.60
 -12  -4  -3  454.90   52.55
  12   4   3  544.49   68.56
  12  -4  -3  406.08   32.96
  12   4  -4  495.89   61.16
 -12  -4   4  468.99   57.47
 -12  -4  -4  376.50   47.34
  12   4   4  532.88   67.47
  12  -4  -4  460.59   37.61
  12   4  -5  920.06   85.13
 -12  -4  -5  852.03   71.28
  12   4   5  752.57   80.24
 -12   4  -6   49.61   15.30
  12  -4   6   10.37    8.13
  12   4   6   82.53   28.17
  12   4  -6   68.43   25.64
 -12  -4  -6   50.30   19.24
  12  -4  -7 1114.77   67.06
 -12  -4  -7  960.96   76.35
  12   4  -7 1140.30   97.85
  12   4   7 1090.03   99.22
 -12   4  -7 1082.54   68.16
  12  -4  -8   34.85   12.76
  12  -4   8   24.39   14.06
  12   4   8   38.94   22.45
 -12  -4  -8   56.83   21.07
  12   4  -8   13.67   11.50
 -12   4  -8   53.93   17.61
  12  -4   9  575.41   58.08
 -12  -4  -9  562.66   57.97
  12   4   9  469.72   67.86
  12   4  -9  569.09   71.62
 -12   4  -9  532.89   52.90
  12   4 -10  139.65   39.15
  12  -4 -10  146.40   31.73
  12   4  10  190.76   42.75
 -12  -4 -10  132.02   28.67
 -12   4 -10  159.89   31.36
  12  -4 -11  626.17   77.45
  12   4  11  504.64   71.28
 -12  -4 -11  484.28   54.19
  12   4 -11  520.07   73.00
 -12   4 -11  498.87   56.07
  12   4 -12   63.45   28.07
  12  -4 -12   63.12   19.88
  12  -4 -12    4.98   11.33
 -12  -4 -12   37.51   14.69
  12   4 -13  421.68   66.97
  12  -4 -13  437.77   66.59
  12   4  13  510.80   75.46
  12   4 -14   34.78   19.45
  12  -4 -14   30.54   21.34
  12   4  14   12.66   14.33
  12   4 -15  279.54   59.58
  12  -4 -15  249.24   53.17
  12   4  15  240.00   58.60
  12  -4 -16   31.88   22.75
  12   4 -16   86.54   38.34
  12   4  16   75.98   35.57
  12   4 -17  196.27   49.12
  12   4  17  176.83   49.44
  12  -4 -17  190.90   47.71
  12  -4 -18   33.61   16.30
  12  -4 -19  385.04   71.55
  12  -4 -20   59.48   30.48
  13   4   0   -4.11   11.22
  13   4   0   18.41   12.51
  13  -4   0    3.03    5.04
  13   4  -1   59.90   23.13
  13   4  -1   37.83   19.94
 -13  -4  -1   49.49   19.73
  13  -4   1   10.68    7.10
  13  -4  -1   18.41    7.49
 -13  -4   1   31.85   16.49
  13   4   1   11.45   15.59
  13   4  -2  106.57   30.78
 -13  -4  -2  110.98   27.76
  13   4  -2  100.79   28.41
  13  -4   2   93.12   17.21
  13  -4  -2   93.30   16.75
  13   4   2  110.24   32.77
 -13  -4   2   81.11   23.98
 -13  -4  -3   -2.58    7.13
  13  -4   3   10.43    9.30
  13   4  -3    1.79   11.02
  13   4   3   10.86   11.72
  13  -4  -3   -5.01    9.32
  13  -4  -4   10.83    6.85
 -13  -4  -4    5.47   11.97
  13  -4   4    4.25    9.58
  13   4  -4   -4.96   14.82
  13   4   4   20.99   17.25
 -13  -4  -5  -11.20   14.77
  13  -4   5   33.35   15.44
  13   4  -5  -18.36   17.28
  13   4   5   25.81   19.19
  13  -4   6    8.92    9.25
  13   4  -6    8.65   15.81
  13   4   6    6.61   13.93
 -13  -4  -6    6.83   10.03
 -13   4  -7   36.32   13.96
  13  -4   7   -9.92   12.63
  13   4   7   44.02   24.91
  13   4  -7   10.97   17.73
 -13  -4  -7   43.17   18.58
 -13   4  -8   80.54   19.67
  13  -4  -8   45.85   14.37
  13  -4   8   43.07   19.15
  13   4   8   51.61   27.90
 -13  -4  -8   70.21   22.48
  13   4  -8   64.19   27.46
  13  -4  -9   68.38   20.83
  13  -4   9   47.34   19.03
  13   4   9   60.08   28.43
 -13  -4  -9   22.74   16.00
  13   4  -9   42.57   21.79
 -13   4  -9   34.95   16.67
  13  -4  10   42.85   19.96
  13  -4 -10   14.45   11.55
  13   4  10   30.38   19.00
 -13  -4 -10   55.72   18.91
 -13   4 -10   32.90   15.92
  13   4 -10    5.25   11.04
  13   4  11   -7.90   16.87
 -13  -4 -11    7.45    9.71
  13   4 -11   -4.59   16.48
  13   4 -12    0.67   13.53
  13  -4 -12   26.94   17.38
  13   4  12   33.34   24.96
  13   4 -13  -53.19   26.88
  13  -4 -13  -17.04   14.18
  13   4  13    3.13   18.51
  13   4 -14  -46.40   25.65
  13  -4 -14  -41.48   23.23
  13   4  14  -37.04   26.76
  13   4 -15   -8.20   15.01
  13  -4 -15  -35.82   22.23
  13   4  15  -13.89   22.53
  13   4 -16   37.77   27.45
  13  -4 -16  -26.97   20.63
  13   4  16   11.13   13.69
  13   4 -17    2.34   26.03
  13   4  17   54.72   31.91
  13  -4 -17   59.74   28.68
  13  -4 -18  -12.05   19.18
  13  -4 -19   31.99   25.87
  13  -4 -20  -50.25   27.72
  14   4   0  111.40   34.09
  14  -4   0   79.47   17.65
 -14  -4   0   80.12   25.70
  14   4  -1  531.54   67.02
  14  -4   1  582.55   45.43
  14  -4  -1  643.89   46.55
  14   4   1  551.72   72.75
 -14  -4  -1  596.54   67.94
  14   4  -1  617.73   76.36
  14   4  -2  113.81   33.80
 -14  -4  -2  100.02   28.89
  14   4  -2  112.51   31.76
  14  -4   2  155.57   25.75
  14  -4  -2  130.24   21.85
  14   4   2  181.52   41.13
  14   4  -3  987.64   96.23
 -14  -4  -3  844.36   79.68
  14   4   3  870.31   92.53
  14  -4  -3  844.91   55.57
  14   4  -3  812.74   85.11
  14  -4  -4   99.05   20.73
 -14  -4  -4   74.27   25.07
  14  -4   4   92.44   22.22
  14   4  -4   89.67   29.32
  14   4   4   75.96   27.62
  14   4  -5  632.44   76.39
 -14  -4  -5  670.04   70.03
  14   4   5  752.96   86.61
  14  -4  -5  700.07   54.06
  14  -4   6   12.38   14.52
  14   4  -6   63.99   25.74
  14   4   6  105.52   34.59
 -14  -4  -6   89.16   26.61
  14   4  -7  426.75   65.95
  14   4   7  295.58   57.37
 -14  -4  -7  279.52   46.74
 -14   4  -8   56.43   18.41
  14  -4   8   11.64   14.22
  14   4   8   55.92   22.82
  14   4  -8   91.85   34.74
 -14  -4  -8   33.73   15.72
  14  -4  -9  499.73   52.26
  14  -4   9  237.57   42.49
 -14  -4  -9  452.86   56.92
  14   4  -9  500.32   73.33
  14   4   9  484.70   72.55
 -14   4  -9  457.18   52.77
  14  -4  10   85.85   25.95
  14  -4 -10   75.23   21.97
  14   4  10  174.79   48.31
 -14  -4 -10  102.55   28.03
  14   4 -10  193.09   48.20
  14  -4  11  450.29   60.11
  14   4  11  476.35   76.26
  14   4 -11  420.97   69.90
  14   4  12   51.05   27.76
  14   4 -12  166.06   45.56
  14  -4 -13  271.73   57.14
  14   4  13  224.39   55.07
  14   4 -13  282.24   59.83
  14  -4 -14   33.06   27.38
  14   4  14   31.46   20.15
  14   4 -14   61.37   33.21
  14  -4 -15  166.90   46.10
  14   4  15  106.92   40.33
  14   4 -15  179.42   52.15
  14   4 -16   18.18   21.73
  14  -4 -16   47.90   26.03
  14   4  16   38.72   23.50
  14  -4 -17  216.52   53.46
  14  -4 -18   17.77   16.90
  14  -4 -19  180.14   54.01
  15   4   0   14.46   20.00
  15  -4   0   17.50   11.26
  15   4  -1    3.52   17.11
  15   4  -1   -1.54   12.43
  15  -4   1   -0.58    6.17
  15  -4  -1    8.99    8.59
  15   4   1    8.23   12.34
  15   4  -2  -12.22   16.99
  15   4  -2   -2.44   15.78
  15  -4   2    1.68    6.37
  15  -4  -2    1.89    5.83
  15   4   2  -12.86   19.92
  15   4  -3   43.70   29.39
  15   4  -3   28.64   22.75
  15  -4   3   16.24   11.15
  15   4   3  -11.46   16.50
  15  -4  -3    4.04    6.25
  15  -4  -4   17.37    9.07
 -15  -4  -4   -6.00   14.46
  15  -4   4   -3.46    9.66
  15   4  -4  -17.59   19.70
  15   4   4   11.38   17.31
  15  -4  -5   14.91   11.26
 -15  -4  -5   36.73   17.92
  15  -4   5    3.10    7.04
  15   4  -5   37.92   22.21
  15   4   5   51.62   24.36
 -15  -4  -6   13.02   11.02
  15  -4   6    3.98   10.33
  15   4  -6   69.29   26.70
  15   4   6   60.34   27.50
  15  -4   7   -5.05    8.74
  15   4  -7  -12.57   17.24
  15   4   7  -16.57   18.94
 -15  -4  -7   -0.29    8.29
  15  -4   8   12.85    8.64
  15   4   8   35.03   23.16
  15   4  -8    0.78   14.93
 -15  -4  -8   27.92   15.40
  15  -4   9  -11.90   10.66
  15   4   9   21.17   18.21
  15   4  -9   23.29   21.59
  15  -4  10    9.41   14.49
  15   4  10   21.72   18.00
  15   4 -10    9.81   14.90
  15  -4  11    6.46   10.45
  15   4  11   17.69   13.76
  15   4 -11    6.85   17.20
  15  -4  12  -11.59   15.45
  15   4  12   -6.47   19.68
  15   4 -12   19.80   12.41
  15   4  13   -3.77   17.85
  15   4 -13    2.51   14.55
  15   4  14   19.34   14.24
  15   4 -14   -9.62   15.05
  15  -4 -15   54.83   36.00
  15   4  15   23.86   25.40
  15   4 -15  -20.11   28.00
  15  -4 -16    0.97   12.98
  15  -4 -17  -73.79   33.13
  15  -4 -18    1.74   18.31
  16   4   0  130.37   38.72
  16  -4   0  148.35   25.88
  16  -4   1  738.80   57.39
  16  -4  -1  717.93   55.03
  16   4   1  659.10   84.14
  16   4  -1  739.83   87.60
  16   4  -2   37.10   25.41
  16  -4   2   18.61   11.92
  16   4  -2   -8.42   18.41
  16  -4  -2    5.35    6.73
  16   4   2   24.93   17.32
  16   4  -3  613.61   76.73
  16  -4   3  621.74   55.94
  16   4   3  650.60   83.52
  16  -4  -3  659.65   53.66
  16   4  -3  627.51   81.72
  16   4  -4   21.48   13.79
  16   4  -4  -13.11   15.35
  16   4   4   20.77   17.93
  16  -4  -4   17.76   11.10
  16  -4   5  212.60   35.98
  16   4  -5  318.76   59.59
  16  -4  -5  359.39   41.81
  16   4   5  389.27   65.42
  16  -4  -6  147.40   28.63
  16  -4   6  106.82   27.63
  16   4  -6  157.63   42.05
  16   4   6  198.33   44.18
  16   4  -7  254.06   54.65
  16   4   7  313.13   60.95
  16  -4   8   40.40   19.96
  16   4  -8  167.97   45.66
  16   4   8  152.73   42.48
  16   4   9  563.91   82.79
  16   4  -9  469.10   75.48
  16  -4  10   23.64   17.09
  16   4  10   65.89   30.93
  16   4 -10    8.94   17.32
  16  -4  11  178.29   39.83
  16   4  11  193.99   49.03
  16   4 -11  140.33   43.89
  16  -4  12   98.28   32.59
  16   4  12   88.93   35.91
  16   4 -12  113.38   41.28
  16   4  13  129.79   44.62
  16   4 -13  144.76   48.87
  16   4  14  162.40   54.95
  16   4 -14   74.22   33.87
  16  -4 -17  256.62   64.35
  17  -4   0    9.99    9.65
  17   4   0   18.22   16.05
  17   4  -1    2.25   14.30
  17  -4   1    6.74    8.71
  17  -4  -1   -9.24   10.65
  17   4   1  -24.08   19.79
  17   4  -2   41.93   21.53
  17   4  -2   52.95   24.89
  17  -4   2   84.12   21.46
  17  -4  -2   71.54   19.28
  17   4   2   52.80   26.67
  17   4  -3   14.21   15.70
  17   4  -3    7.05   10.77
  17  -4   3   -2.79    7.98
  17  -4  -3   -2.27    9.70
  17   4   3  -17.41   21.80
  17   4  -4  -20.66   27.18
  17   4  -4    1.57   13.75
  17  -4   4   18.27   14.00
  17   4   4   -4.69   16.99
  17  -4  -4    2.83    5.81
  17  -4  -5   10.26    6.29
  17  -4   5   18.14   15.65
  17   4  -5   -0.27   21.60
  17   4   5   24.09   26.28
  17  -4   6   19.08   16.09
  17  -4  -6    2.53    8.55
  17   4  -6   -3.79   18.22
  17   4   6  -13.29   19.77
  17  -4  -7   79.18   23.46
  17  -4   7   44.50   22.58
  17   4  -7   40.58   19.92
  17   4   7   60.06   33.56
  17  -4   8   22.41   18.22
  17   4  -8    7.61   15.71
  17   4   8    4.16   13.46
  17  -4   9   30.64   22.69
  17   4  -9   38.57   25.96
  17   4   9   11.43   21.36
  17  -4  10   -0.22   11.03
  17   4  10   28.72   27.85
  17   4 -10   20.29   21.40
  17  -4  11   24.55   18.87
  17   4  11   -9.54   21.36
  17   4 -11    2.78   18.53
  17   4  12   -1.84   19.88
  17  -4  12   21.75   16.07
  17   4 -12   37.77   27.97
  17  -4  13   -2.87   17.73
  17   4 -13    0.53   13.97
  18  -4   0  214.77   33.47
  18   4   0  178.05   46.22
  18  -4   1  445.48   49.07
  18  -4  -1  538.39   53.05
  18   4   1  559.15   81.47
  18   4  -1  540.77   79.20
  18   4  -2   59.51   30.53
  18  -4   2   24.19   12.80
  18  -4  -2   82.48   21.55
  18   4   2   14.50   22.31
  18   4  -3  192.50   53.16
  18   4  -3  154.61   44.30
  18  -4   3  187.29   33.59
  18  -4  -3  137.27   26.85
  18   4   3  180.90   50.54
  18   4  -4   21.31   12.34
  18   4  -4  -27.48   21.19
  18  -4   4   -9.79   16.27
  18   4   4  -12.96   23.62
  18  -4  -4   -4.33    7.56
  18   4  -5  282.67   59.30
  18   4  -5  255.09   55.94
  18  -4   5  242.77   41.20
  18  -4  -5  262.53   38.66
  18   4   5  178.64   48.12
  18  -4  -6   41.45   12.33
  18  -4   6   -4.60   17.28
  18   4  -6   17.76   15.59
  18   4   6   49.91   22.12
  18   4  -7  614.96   90.05
  18   4   7  452.14   75.85
  18  -4  -7  509.15   56.45
  18  -4   8   44.32   23.82
  18   4   8  138.82   42.23
  18   4  -9  238.43   58.30
  18   4   9  382.46   71.77
  18   4 -10   45.13   25.96
  18   4  10   56.43   34.83
  18   4  11  163.54   50.72
  18   4 -11  156.79   50.12
  19   4   0   26.46   23.90
  19   4   1   10.18   22.22
  19   4  -1  -19.54   15.30
  19   4  -2   32.42   20.26
  19   4   2   -8.12   21.46
  19   4  -3   54.17   26.01
  19   4   3    0.76   14.27
  19   4  -4   43.19   25.14
  19   4  -4   29.58   22.76
  19   4  -5  -32.46   23.59
  19   4  -5   -9.61   25.28
  19   4   5   -1.09   14.00
  19   4  -6   27.59   23.50
  19   4  -6   21.16   26.69
  19   4   6    2.55   13.69
  19   4  -7   -9.30   17.93
  19   4   7  -99.15   37.65
  19   4  -8    4.74   22.50
  19   4   8   30.93   27.90
  19   4  -9  -10.46   21.42
  19   4   9   57.21   33.40
  19   4 -10   -9.68   24.06
  20   4   0   30.33   22.90
  20   4   1  236.48   57.55
  20   4  -1  198.58   53.03
  20   4  -2   51.28   30.18
  20   4   2   68.17   36.15
  20   4  -3  144.40   45.46
  20   4   3  127.02   45.54
  20   4  -4  160.42   50.80
  20   4   4  108.25   39.60
  20   4  -5  300.28   65.13
  20   4  -5  221.81   55.88
  20   4   5  309.16   65.15
  20   4  -6   47.94   33.11
  20   4  -6   61.30   29.92
  20   4   6   22.52   15.73
  20   4  -7  326.61   70.64
  20   4  -7  287.94   64.84
  20   4   7  267.72   62.43
  20   4  -8   68.61   32.46
  21   4   0    0.34   13.51
  21   4   1  -19.74   24.58
  21   4  -1  -31.17   30.73
  21   4   2   15.14   16.41
  21   4  -2   -4.92   13.89
  21   4  -3   -2.06   18.70
  21   4   3  -29.40   22.81
  21   4  -4    9.05   19.00
  21   4   4   24.87   19.84
  21   4  -6    4.42   12.74
   0   5   0   -0.32    5.96
   0   5   1    7.73    7.03
   0   5   2   15.82    8.96
   0   5   3   -3.18    4.20
   0  -5  -4  -20.89    9.28
   0   5   4   -3.66    6.01
   0   5   4   -3.51    3.46
   0   5   5    0.21    5.17
   0  -5  -5    1.79    7.43
   0   5   6    1.99    8.18
   0  -5  -6    7.80   11.68
   0   5   7    2.53    9.98
   0  -5  -7   14.66    9.26
   0   5   8   -1.78    8.17
   0  -5  -8   -3.58    9.80
   0   5   9   15.16   13.25
   0  -5  -9   -0.37    8.16
   0   5  10   -3.23    7.96
   0  -5 -10   17.03   11.63
   0   5  11    2.26   15.74
   0  -5 -11   13.42    6.79
   0   5 -11   15.82   14.03
   0  -5 -11    5.52    9.80
   0   5  12   16.87   14.43
   0   5 -12   -4.23   15.31
   0  -5 -12   -1.33    6.88
   0  -5 -12    4.71    9.97
   0   5  13    0.44    9.40
   0   5 -13   -2.67   12.33
   0  -5 -13   -3.30    7.24
   0   5 -14   -4.16   12.12
   0   5  14  -16.31   15.73
   0  -5 -14    4.47    5.75
   0   5  15   16.80   13.23
   0   5 -15   -8.83   18.34
   0  -5 -15   -0.10    5.74
   0   5  16   10.24   15.38
   0   5 -16   -7.32   15.05
   0  -5 -16   -2.44    8.84
   0   5 -17   17.48   19.64
   0  -5 -17    3.09    9.95
   0   5 -18   -7.56   11.96
   0   5 -19   -1.25   14.52
   0   5 -20   -7.23   20.56
  -1   5   0 3430.17   86.05
   1   5   0 3383.07  103.51
  -1   5   1  719.27   39.48
   1   5   1  731.75   48.66
  -1   5  -1  665.14   39.33
   1   5   2 2305.52   54.99
  -1   5   2 2295.09   72.79
   1   5   2 2345.50   86.95
  -1   5   3    3.67    6.16
   1   5   3    7.98    8.98
   1   5   3    9.13    3.95
  -1   5   4 1484.25   63.81
  -1   5   4 1519.36   49.36
   1   5   4 1468.46   71.61
   1  -5  -4 1414.38   64.61
  -1  -5  -4 1510.31   74.47
  -1  -5  -5   23.98   12.85
  -1   5   5   24.71    5.85
  -1   5   5   23.24    9.88
   1   5   5   37.20   13.73
   1  -5  -5   21.01   10.85
   1   5  -6 1556.37   86.18
  -1   5   6 1682.63   42.74
  -1   5   6 1769.65   80.36
   1   5   6 1872.48   88.24
   1  -5  -6 1800.71   80.90
  -1  -5  -6 1853.68   89.38
   1   5   7  357.53   40.97
   1  -5  -7  339.39   37.05
   1   5  -7  297.86   40.40
  -1  -5  -7  412.32   43.69
  -1   5   7  390.81   19.93
   1   5   8 1333.86   81.98
   1  -5  -8 1318.20   76.20
   1   5  -8 1317.03   84.96
  -1  -5  -8 1403.66   82.74
  -1   5   9   31.36   19.22
   1   5   9    9.64    9.36
   1   5  -9   48.96   20.23
   1  -5  -9   21.54    8.58
  -1  -5  -9   35.01   17.20
   1   5  10  827.57   71.72
   1   5 -10  947.21   76.91
   1  -5 -10  846.32   67.26
  -1  -5 -10  865.90   71.49
  -1   5  11   51.24   19.19
  -1  -5 -11   67.36    9.86
   1   5  11  108.46   28.42
   1  -5 -11   48.56   12.51
  -1   5 -11  114.52   27.98
   1  -5 -11   68.01   22.37
  -1  -5 -11  119.08   28.54
   1   5 -11   95.30   28.04
  -1   5  12  787.42   72.02
   1   5  12  730.76   72.83
   1  -5 -12  800.27   53.04
  -1  -5 -12  809.38   42.68
   1   5 -12  777.40   75.52
   1  -5 -12  847.21   73.27
  -1  -5 -12 1019.08   82.68
  -1   5 -12  827.99   75.36
  -1   5  13   21.79   12.99
   1   5  13   18.85   14.88
   1   5 -13   16.14   16.60
   1  -5 -13   11.18    9.00
  -1  -5 -13    6.94    5.02
   1   5 -14  526.87   67.42
  -1   5  14  525.12   62.68
   1   5  14  554.55   66.76
   1  -5 -14  617.12   51.62
  -1  -5 -14  593.16   43.72
  -1   5 -14  518.69   65.30
   1   5  15   24.51   15.97
   1  -5 -15   75.24   19.46
  -1   5 -15   70.31   29.38
  -1  -5 -15   66.42   17.26
   1   5 -15   81.30   29.07
   1   5  16  409.13   62.13
   1  -5 -16  391.36   45.76
  -1   5 -16  424.16   63.02
  -1  -5 -16  425.87   43.16
   1   5 -16  404.89   62.43
   1   5  17    9.51   10.40
  -1   5 -17    8.94   12.73
   1  -5 -17    1.85    6.26
  -1  -5 -17    1.83    7.10
   1  -5 -18  410.61   50.90
  -1   5 -18  352.02   62.36
   1   5 -18  441.88   68.97
  -1   5 -19  -13.75   18.44
   1   5 -19    9.78   14.34
   1   5 -20  353.14   65.70
  -1   5 -20  382.97   68.82
   2   5   0   -0.88    8.95
   2   5   0   -2.67    5.88
  -2   5   0    4.09    4.52
  -2   5  -1   27.85    7.91
  -2   5   1   31.48    8.21
   2   5  -1   27.73    8.32
   2   5   1   26.26    7.45
   2   5   1   29.99   11.44
   2   5  -2   98.63   17.75
   2   5   2  115.43   12.51
  -2   5   2  110.14   14.81
   2   5   2  116.30   21.54
   2   5  -3  187.73   25.05
  -2   5   3  238.52   23.94
  -2   5   3  244.52   23.04
   2   5   3  242.31   30.89
  -2  -5  -4  152.09   24.92
  -2   5   4  172.72   20.96
  -2   5   4  135.99   17.88
   2   5  -4  118.37   22.70
   2   5   4  194.18   28.60
   2  -5  -4  152.14   19.92
  -2  -5  -5  158.61   26.64
  -2   5   5  117.72   19.90
  -2   5   5  149.07   17.20
   2   5   5  150.87   25.61
   2   5  -5  154.76   26.51
   2  -5  -5  174.77   23.40
   2   5  -6  332.54   39.07
   2   5   6  261.79   34.41
   2  -5  -6  347.73   33.96
  -2   5   6  316.19   24.01
  -2  -5  -6  330.60   39.24
  -2   5   7   42.90   10.01
  -2   5   7   37.37   14.23
   2   5  -7   54.07   20.10
   2   5   7   50.83   18.81
   2  -5  -7   57.70   15.74
  -2  -5  -7   69.50   18.49
  -2   5   8    4.42    4.29
  -2   5   8    4.51    7.77
   2   5  -8   14.68    9.76
   2   5   8    4.22   11.69
   2  -5  -8   -9.63   10.54
  -2  -5  -8   -0.06    7.38
   2   5  -9   27.64   18.60
  -2   5  -9   16.01   10.81
  -2   5   9   -4.21   10.72
  -2   5   9   -1.73    3.33
   2   5   9    3.85   10.92
   2  -5  -9    3.18    7.61
  -2  -5  -9    0.34    8.91
   2   5 -10   33.35   16.51
  -2   5 -10   35.53   15.49
  -2   5  10    0.91    8.57
   2   5  10   11.85   10.56
   2  -5 -10   20.46   13.78
  -2  -5 -10   30.36   14.05
  -2   5  11  155.44   28.78
  -2   5 -11  124.58   30.49
   2  -5 -11  120.56   21.43
   2   5  11  124.93   31.71
   2  -5 -11  109.61   24.93
  -2  -5 -11  127.68   28.23
   2   5 -11  143.03   33.50
  -2   5  12   39.30   16.23
  -2   5 -12   48.35   18.94
   2   5  12   24.06   17.55
   2  -5 -12   54.50   15.86
  -2  -5 -12   54.60   10.53
   2  -5 -12   72.10   21.51
   2   5 -12   52.73   22.71
   2   5  13   26.52   16.83
   2  -5 -13   33.65   14.89
   2  -5 -13   21.33   15.68
   2   5 -13   37.65   22.08
  -2  -5 -13   26.37    9.75
   2   5  14    7.61   10.26
   2   5 -14   -3.63   18.44
   2  -5 -14   -2.46    6.47
  -2  -5 -14    8.70    8.06
   2   5  15   13.62   13.64
   2   5 -15   52.86   21.99
   2  -5 -15   77.77   20.73
  -2  -5 -15   30.26   10.07
  -2  -5 -16   10.89   10.25
  -2   5 -16    8.75   14.39
   2   5  16   23.18   21.27
   2   5 -16   10.84   10.71
   2  -5 -16   -7.43   16.17
  -2  -5 -17   12.42    8.47
   2   5 -17   13.38   14.44
   2   5  17    3.72   21.39
  -2   5 -17    4.54   13.90
   2  -5 -17   25.67   16.88
   2   5 -18    8.91   14.03
  -2   5 -18   11.46   21.71
   2   5  18   -1.59   13.55
   2  -5 -18   10.88    9.84
  -2   5 -19  -31.92   27.99
   2   5 -19  -11.85   12.50
  -2   5 -20  -17.76   28.96
   2   5 -20  -17.97   18.82
   3   5   0 2513.14   76.08
  -3   5   0 2410.49   49.87
   3   5   0 2377.43   99.17
  -3   5   1   16.70    5.61
   3   5  -1   24.56    9.58
   3   5   1   10.16    5.42
  -3   5  -1   31.08    6.87
   3   5   1   18.09   12.62
   3   5  -2 1470.94   67.39
   3   5   2 1629.31   48.17
   3   5   2 1476.24   78.85
   3   5  -3  166.57   24.42
  -3   5   3  178.32   23.04
   3   5   3  176.74   11.80
   3   5   3  173.48   27.93
  -3  -5  -4 1358.83   77.62
  -3   5   4 1324.16   61.80
   3   5   4 1396.83   78.20
   3   5  -4 1359.73   72.18
   3  -5  -4 1354.07   53.99
  -3  -5  -5   59.74   17.56
  -3   5   5   33.51   11.64
   3   5  -5   71.37   19.13
   3   5   5   87.87   21.12
  -3   5   5   75.79   14.24
   3  -5  -5   56.68   12.73
   3   5   6  972.56   69.35
   3  -5  -6 1010.28   56.11
  -3   5   6  946.21   48.59
  -3  -5  -6 1041.50   72.27
   3   5  -6  951.99   67.20
  -3   5   7    3.79    8.33
  -3   5  -7   24.67   12.36
   3   5  -7   23.84   14.34
   3   5   7   27.41   14.83
  -3   5   7   12.40    7.57
   3  -5  -7    8.49    7.48
  -3  -5  -7   10.13    7.29
  -3   5   8 1735.78   81.63
   3   5   8 1735.73   98.77
  -3   5   8 1654.13   64.66
   3  -5  -8 1766.06   83.47
  -3  -5  -8 1740.30   97.85
   3   5  -8 1594.17   95.30
  -3   5   9   49.78   16.42
  -3   5  -9   23.03   15.09
   3   5   9   36.63   13.82
   3   5  -9   73.16   23.82
   3  -5  -9   37.86   12.78
  -3  -5  -9   75.75   22.72
  -3   5   9   62.18   13.48
   3   5  10 1269.66   91.56
   3  -5 -10 1275.44   80.51
  -3  -5 -10 1140.03   85.48
   3   5 -10 1323.89   95.22
  -3   5  10 1194.60   58.60
  -3   5  11   77.76   15.57
   3  -5 -11   60.96   17.79
  -3   5 -11   64.98   23.54
   3   5 -11   81.34   27.15
   3   5  11   19.60   16.24
   3  -5 -11   75.88   21.55
  -3  -5 -11   46.82   14.51
  -3   5 -12  603.77   62.50
   3  -5 -12  796.64   61.90
  -3  -5 -12  825.76   31.78
   3  -5 -12  782.27   69.22
   3   5 -12  751.28   76.81
   3   5 -13   46.44   20.76
   3   5  13   20.61   14.59
   3  -5 -13   27.99   14.36
   3  -5 -13   24.83   13.92
  -3  -5 -13   12.24    5.42
   3   5  14  720.13   80.70
   3  -5 -14  828.38   68.07
  -3  -5 -14  806.67   44.24
   3   5 -14  811.16   85.38
   3   5 -15   54.66   24.84
  -3  -5 -15   34.75   11.48
   3   5  15   32.23   17.06
   3  -5 -15   36.02   16.21
   3   5  16  849.67   92.47
   3  -5 -16  878.01   75.15
  -3  -5 -16  736.45   51.06
   3   5 -16  830.62   93.11
  -3  -5 -17   16.89    7.30
   3   5  17   28.79   27.48
   3  -5 -17   30.10   15.01
  -3   5 -17   28.41   13.39
   3   5 -17   22.29   20.45
   3   5  18  457.23   74.09
   3  -5 -18  414.09   55.11
  -3   5 -18  485.32   73.40
   3   5 -18  358.30   64.62
   3   5  19  -17.98   16.14
  -3   5 -19  -12.76   12.35
   3   5 -20  262.24   58.91
  -3   5 -20  174.26   44.56
   4   5   0    4.30   10.21
   4   5   0   -0.68    5.85
   4   5   1    4.18    9.16
   4   5   1   25.70    9.25
   4   5  -1    5.73    5.63
  -4   5  -2    0.99    2.77
  -4   5   2    6.96    3.37
   4   5  -2    4.78    9.09
   4   5   2    0.60    4.93
   4   5   2   -5.65    9.37
  -4   5   3   46.31    7.62
  -4   5  -3    4.40    6.04
   4   5   3   41.77    7.51
  -4   5   3   42.60   13.13
   4   5  -3   64.67   16.44
   4   5   3   44.92   17.90
  -4   5  -4    1.92    4.44
  -4   5   4   26.68    7.72
  -4   5   4    5.68    5.18
   4   5  -4   11.80    7.09
   4   5   4    8.37    8.86
   4  -5  -4   17.91    6.18
  -4  -5  -5   20.97   11.11
  -4   5  -5   -0.76    3.95
   4   5   5   11.11    9.56
   4   5  -5   22.22   11.67
  -4   5   5   -0.12    6.27
   4  -5  -5    5.57    4.56
  -4  -5  -6   18.51   14.45
  -4   5   6   41.78   12.01
  -4   5  -6    3.47   10.31
   4   5   6   25.60   14.08
   4  -5  -6   42.14   12.07
   4   5  -6   56.10   17.30
  -4  -5  -7   27.18   17.94
  -4   5  -7   -2.15    6.33
  -4   5   7   -3.69    6.45
   4   5   7   13.62   10.88
   4  -5  -7    9.45    5.27
   4   5  -7   19.78   12.51
  -4   5  -8   11.79    8.54
   4   5   8   31.39   15.95
   4  -5  -8   28.55   13.44
  -4   5   8   23.96    9.69
   4   5  -8   34.47   16.42
  -4  -5  -8   44.71   19.00
  -4   5  -9   30.00   13.09
  -4   5   9   43.69   13.27
   4   5   9   56.27   23.12
   4  -5  -9   45.83   13.95
  -4  -5  -9   61.33   21.40
   4   5  -9   56.85   20.20
  -4   5 -10   12.50   15.51
   4   5  10   11.74   15.43
   4  -5 -10   21.99   11.92
  -4  -5 -10    8.82   12.58
  -4   5  10   -0.33    5.18
   4   5 -10    6.39   10.60
   4  -5 -11   20.54    9.80
  -4   5 -11    5.48   12.57
   4   5  11    6.71   12.93
   4  -5 -11   22.12   13.13
  -4   5  11   18.51    9.65
   4   5 -11   12.60   13.62
  -4   5 -12   -6.12    9.45
   4  -5 -12   18.86   11.57
   4   5  12   -3.28   14.41
   4  -5 -12   29.23   13.44
  -4   5  12    2.67    7.24
   4   5 -12   24.86   19.66
  -4  -5 -12    6.19    3.26
  -4  -5 -13   -7.39    5.42
   4   5  13   -6.09   17.74
  -4   5 -13   -1.34    8.55
   4  -5 -13   11.76   10.78
   4  -5 -13   -6.84   14.80
   4   5 -13    5.97   13.56
  -4  -5 -14    3.56    4.19
   4   5  14   26.56   17.85
   4  -5 -14   10.76    9.21
   4   5 -14   11.32   22.31
   4   5  15    5.19   18.02
  -4  -5 -15   -1.84    5.05
   4  -5 -15    6.86    7.39
   4   5 -15    3.67   16.62
   4   5  16  -27.03   24.39
  -4  -5 -16    4.73    6.11
   4  -5 -16   -7.26    9.02
   4   5  17   10.59   15.28
   4  -5 -17  -10.83   12.13
   4   5 -17   39.09   18.27
   4   5  18   35.31   23.79
   4   5 -18    5.06   21.65
   4  -5 -18   48.91   22.99
  -4   5 -19   10.89   18.94
   4   5  19   15.84   20.21
   4   5 -19   40.86   29.00
   4   5  20   25.35   27.33
   4   5 -20    3.82   13.75
  -4   5 -20    7.55   17.14
   5   5   0 1701.59   69.95
   5   5   0 1696.73   94.52
   5   5   1  191.34   34.19
   5   5   1  194.32   22.59
   5   5  -1  227.36   28.41
   5   5   2 1054.06   47.70
   5   5   2  964.31   71.66
   5   5  -2 1017.59   61.53
  -5   5  -3  101.77   11.09
   5   5   3   90.05   12.18
  -5   5   3   89.10   19.66
   5   5   3  123.12   25.61
   5   5  -3   94.82   20.27
   5   5  -4 1018.96   66.77
  -5   5  -4 1125.15   45.21
  -5   5   4 1015.42   64.44
   5   5   4  967.33   72.68
   5  -5  -4 1017.99   38.54
  -5  -5  -5   88.15   22.57
   5   5  -5   67.44   18.51
  -5   5  -5   83.71   16.45
   5   5   5   91.39   23.59
  -5   5   5   71.88   17.47
   5  -5  -5   78.38   13.11
   5   5  -6  861.64   67.72
   5   5   6  788.41   67.10
  -5   5   6  851.05   57.32
   5  -5  -6  859.58   48.06
  -5  -5  -6  740.59   66.88
  -5  -5  -7   48.09   18.59
  -5   5   7   46.48   13.23
  -5   5  -7   18.67    8.45
   5   5  -7   43.56   16.51
   5   5   7   81.23   23.70
   5  -5  -7   55.33   15.17
   5   5   8 1645.96  101.96
   5   5  -8 1432.63   92.61
   5  -5  -8 1630.73   77.27
  -5  -5  -8 1622.05  101.16
  -5   5   8 1475.20   73.69
  -5   5   9   59.11   16.13
  -5   5  -9   81.81   19.46
   5   5   9   47.59   17.85
   5   5  -9   63.58   21.99
   5  -5  -9   71.95   17.19
  -5  -5  -9   46.13   18.76
   5   5  10 1285.16   97.16
   5  -5 -10 1275.66   78.49
  -5   5  10 1141.89   67.89
   5   5 -10 1274.98   94.52
   5  -5 -11  259.85   38.84
   5  -5 -11  278.80   38.96
  -5   5 -11  229.79   35.97
   5   5  11  156.69   36.74
  -5   5  11  251.32   32.31
   5   5 -11  237.23   43.17
  -5  -5 -12  856.05   33.50
  -5   5 -12  964.90   76.89
   5   5  12 1012.71   92.59
   5  -5 -12  953.25   75.45
   5  -5 -12 1005.50   78.29
   5   5 -12 1091.30   93.81
  -5  -5 -12  871.71   31.58
  -5   5  12  931.37   64.80
   5   5  13  115.55   33.44
   5  -5 -13  151.36   31.31
  -5   5 -13   99.44   27.16
   5   5 -13   96.53   30.59
   5  -5 -13  173.50   34.81
  -5   5  13  150.73   26.98
  -5  -5 -13  163.36   16.47
   5   5  14 1082.15  101.71
   5  -5 -14 1017.28   82.39
   5   5 -14 1093.65  100.38
  -5   5  14  910.38   66.75
  -5  -5 -14  964.65   45.71
   5   5  15   44.88   26.55
   5   5 -15   13.22   12.51
   5  -5 -15   45.24   20.06
  -5  -5 -15    4.47    5.57
   5   5  16  846.73   94.89
   5  -5 -16  837.54   79.35
   5   5 -16  738.07   88.86
  -5  -5 -16  786.50   49.06
   5   5  17  124.41   39.73
   5   5 -17   46.27   24.42
   5  -5 -17   55.36   23.76
   5  -5 -18  419.60   59.88
   5   5  18  472.66   74.56
   5   5 -18  348.76   63.45
   5   5  19    8.96   13.34
   5   5 -19   27.10   23.06
   5  -5 -19    5.15   11.43
  -5   5 -20  273.36   59.58
   5   5  20  259.35   64.78
   5   5 -20  292.69   61.36
   6   5   0   -2.79    5.85
   6   5   0   -2.72   11.07
  -6  -5   0   -0.49    4.40
   6   5   1    6.45   12.54
   6   5  -1   28.47   13.07
   6   5   1   18.69    8.15
  -6  -5  -1   27.61    9.96
  -6   5   2   26.07   12.44
   6   5  -2   17.67   10.54
   6   5   2   20.36    7.64
  -6  -5  -2   16.14    7.73
   6   5   2   34.97   17.20
  -6  -5  -3  367.12   25.82
  -6   5   3  375.85   41.60
  -6   5  -3  404.98   18.93
   6   5   3  374.88   47.13
   6   5  -3  374.60   40.74
  -6   5  -4  115.30   13.78
  -6   5   4  133.66   25.06
   6  -5  -4  129.18   12.33
   6   5  -4  114.20   25.31
   6   5   4  116.42   26.06
  -6  -5  -4  116.60   13.22
  -6  -5  -5   14.50    4.37
  -6   5  -5   13.57    7.08
   6  -5  -5   16.69    6.30
  -6   5   5   16.97   10.24
   6   5   5   30.14   17.66
   6   5  -5   14.71   11.80
  -6  -5  -6   76.57   22.75
  -6   5  -6   45.77   12.02
   6  -5  -6   56.60   13.35
   6   5   6   64.17   20.72
  -6   5   6   64.17   17.88
   6   5  -6   55.62   17.56
   6   5  -7   28.65   14.30
  -6  -5  -7   24.22   17.56
  -6   5   7   17.56   10.49
  -6   5  -7   38.02   11.81
   6  -5  -7   34.64   10.99
   6   5   7   21.43    8.86
  -6  -5  -8   51.77   20.43
   6   5  -8   34.63   16.38
  -6   5  -8   16.23   10.38
  -6   5   8   10.37    6.99
   6  -5  -8   32.01   11.83
   6   5   8   11.20   10.88
   6   5  -9    2.41    8.37
  -6   5  -9    4.98    7.34
   6  -5  -9    1.12    6.17
   6   5   9  -10.89    9.43
  -6   5   9   -2.73    6.91
  -6   5  10   48.61   15.55
   6   5 -10   69.45   27.15
  -6   5 -10   57.22   19.73
   6   5  10   72.72   25.44
   6  -5 -10   56.10   17.11
  -6  -5 -11  102.91   10.28
   6   5 -11  106.14   29.08
   6  -5 -11  139.54   30.36
  -6   5 -11  113.97   27.93
   6   5  11  112.55   30.38
   6  -5 -11  114.64   24.56
  -6  -5 -11   92.41   10.99
  -6   5  11  101.65   21.87
  -6  -5 -12   15.16    6.00
  -6   5  12    3.33    8.28
   6   5 -12   12.39   13.19
   6  -5 -12    0.95   11.72
  -6  -5 -12    1.99    5.00
   6   5  12    1.05   14.28
  -6   5 -12   28.52   15.58
  -6  -5 -13   15.11    7.23
   6  -5 -13   31.03   14.74
   6   5 -13    5.30   10.70
  -6  -5 -13   37.74    9.91
   6   5  13   48.82   26.25
  -6   5 -13   -2.71   12.76
   6  -5 -13   20.27   14.85
  -6   5  13    9.76    7.26
  -6  -5 -14    7.91    7.12
   6   5 -14  -12.54   13.57
   6   5  14   19.65   18.99
   6  -5 -14   19.79   15.13
  -6   5  14   11.93   11.90
   6   5 -15   55.13   26.29
  -6   5  15   62.41   19.92
   6   5  15   62.83   34.52
   6  -5 -15    6.01   16.24
  -6  -5 -15   53.19   11.56
   6   5 -16    3.71   17.73
   6  -5 -16    9.95    9.49
   6   5  16   15.34   21.42
   6   5 -17  -13.36   22.62
   6   5  17   -3.73   19.82
   6  -5 -17   16.92   14.75
   6   5 -18   36.92   23.66
   6   5  18   -3.19   15.41
   6  -5 -18  -10.42   16.87
   6   5 -19   12.73   23.00
   6   5  19   16.35   23.31
   6  -5 -19    1.26   11.18
   6   5  20   -1.68   21.76
  -7  -5   0 1378.69   68.42
   7   5   0 1354.71   71.36
   7   5   0 1376.63   92.29
   7   5   1   46.70   19.75
   7   5  -1   51.80   16.31
   7   5  -1   53.01   17.55
  -7  -5   1   68.94   16.62
  -7  -5  -1   57.82   14.24
   7   5   1   59.78   14.94
  -7   5   2 1029.45   73.15
   7   5   2 1036.41   57.12
  -7  -5   2 1026.97   64.68
   7   5  -2 1033.60   67.44
   7   5   2  940.07   76.57
  -7  -5  -2  979.73   51.44
  -7   5   3   34.30   14.68
  -7  -5  -3   45.72   11.03
   7   5  -3   43.83   16.09
  -7  -5   3    7.18   11.56
   7   5   3   55.89   21.46
  -7   5   4  960.52   70.47
  -7  -5  -4  981.50   44.62
  -7   5  -4  996.45   38.64
   7  -5  -4  908.43   28.34
   7   5   4  952.44   77.59
  -7  -5   4 1004.88   70.05
   7   5  -4 1039.61   72.56
  -7  -5  -5    7.99    4.74
   7   5  -5    3.45    7.57
   7  -5  -5    7.27    4.54
  -7   5  -5   12.43    5.57
   7   5   5   -3.95   10.32
  -7  -5  -6 1381.93   45.75
   7  -5  -6 1463.80   59.03
  -7   5  -6 1312.42   59.15
  -7   5   6 1384.37   85.11
   7   5   6 1284.57   92.90
  -7  -5  -6 1350.74   94.83
   7   5  -6 1416.47   91.02
  -7  -5  -7  112.83   28.48
  -7   5   7  130.18   25.97
   7  -5  -7  158.23   22.38
  -7   5  -7  123.44   20.46
   7   5   7  122.74   30.37
   7   5  -7  120.96   29.44
  -7  -5  -7  144.91   14.14
   7  -5  -8 1011.40   60.64
  -7   5  -8 1048.30   61.75
   7   5   8 1024.24   85.26
  -7   5   8  954.19   68.69
  -7  -5  -8 1011.10   36.13
   7   5  -8  997.52   81.11
  -7  -5  -9    5.52    4.00
   7  -5  -9    5.28    8.00
  -7   5  -9   18.21   11.52
   7   5   9    4.33   13.12
  -7   5   9    3.65    5.69
   7   5  -9   32.61   20.56
   7   5 -10  726.68   75.10
  -7   5  10  717.03   60.58
   7  -5 -10  787.40   62.50
  -7   5 -10  692.40   57.35
   7   5  10  705.48   75.21
  -7  -5 -10  659.96   34.53
  -7   5  11   13.14   12.26
   7  -5 -11    0.82    7.53
   7   5  11   -8.18   10.12
  -7   5 -11   15.82   12.64
  -7  -5 -11   -0.66    5.24
  -7  -5 -11   -0.32    5.46
   7   5 -11  -12.18   14.15
   7   5 -12 1040.68   94.86
   7  -5 -12 1134.21   89.96
   7   5  12 1008.93   95.94
  -7  -5 -12 1069.70   50.21
   7  -5 -12 1141.87   83.87
  -7   5 -12 1027.45   76.61
  -7   5  12 1004.84   74.75
  -7  -5 -12 1073.40   43.49
  -7   5  13  149.28   29.61
   7  -5 -13   96.29   26.99
  -7  -5 -13  110.78   17.28
   7   5  13   81.82   31.49
   7  -5 -13  153.79   34.18
  -7   5 -13  149.81   32.58
  -7  -5 -13   99.02   14.91
   7   5 -13  152.95   36.61
   7   5 -14 1113.17  103.84
  -7  -5 -14  881.41   50.07
   7   5  14  827.73   93.11
   7  -5 -14 1031.12   89.81
  -7  -5 -14  942.15   47.15
  -7   5  14  974.03   76.75
   7   5  15   25.56   18.57
   7  -5 -15   56.20   20.10
  -7  -5 -15   43.01   11.53
   7   5 -16  468.58   73.12
   7  -5 -16  439.70   61.20
   7   5  16  447.05   72.47
   7   5  17  -28.03   23.40
   7  -5 -17   15.66    8.46
   7   5 -17  -14.56   15.30
   7   5  18  338.37   66.44
   7  -5 -18  376.61   60.74
   7   5 -18  294.58   57.87
   7   5  19   16.43   22.65
   7  -5 -19    7.39   13.87
   7   5 -19   48.64   29.29
   8   5   0   -4.56    8.78
  -8  -5   0    8.78    7.85
   8   5   0    6.00    9.28
   8   5   1   46.13   18.86
  -8  -5  -1   60.71   17.45
   8   5  -1   61.28   25.33
   8   5   1   41.43   13.55
  -8  -5   1   63.01   16.63
   8   5  -1   64.74   18.55
   8   5  -2    8.61   10.13
  -8   5   2   11.19   12.10
   8   5   2   -0.56    8.06
  -8  -5  -2    6.96    8.33
  -8  -5   2   10.09   11.91
   8   5   2    0.16   10.57
   8   5  -3  114.53   25.69
  -8  -5   3   91.29   21.63
  -8   5   3  129.49   28.12
  -8  -5  -3  104.27   17.92
   8   5   3  114.02   28.36
  -8  -5  -4   45.90   11.78
   8   5  -4   61.63   21.21
  -8   5   4   42.62   17.40
  -8  -5   4   50.27   16.40
   8   5   4   68.06   22.06
  -8   5  -4   33.03    6.80
   8   5  -5    1.33   10.37
   8  -5  -5   15.97    6.25
  -8  -5   5   31.93   15.20
  -8   5   5    4.48    8.56
   8   5   5   16.09   11.69
  -8   5  -5    8.54    5.11
  -8  -5  -5   33.94   10.41
  -8  -5   6   94.19   24.79
   8   5  -6   89.57   26.58
   8  -5  -6  111.73   17.34
  -8  -5  -6  123.75   17.36
  -8   5  -6  117.44   18.57
   8   5   6   96.47   26.08
  -8   5   6   65.62   21.07
  -8   5   7   28.12   14.37
   8  -5  -7   36.29   11.25
  -8  -5  -7   18.52    7.31
   8   5  -7   10.33    9.52
  -8   5  -7   20.13   10.38
   8   5   7   29.99   16.64
  -8  -5  -8    0.14    5.97
  -8   5   8   22.56   13.70
   8  -5  -8   18.88    7.22
   8   5  -8   19.43   11.67
  -8   5  -8   20.64   10.15
   8   5   8    2.47   12.86
  -8  -5  -9   62.32   12.65
   8  -5  -9   54.39   16.86
  -8   5   9   56.37   18.84
   8   5   9   25.62   17.46
  -8   5  -9   63.22   15.94
   8   5  -9   63.91   24.66
   8  -5 -10    9.76   10.08
   8   5  10   36.84   21.50
  -8   5 -10   16.90   11.28
   8   5 -10   33.58   20.25
  -8   5  10   14.54   10.53
  -8  -5 -10   25.97   10.95
  -8   5  11   -6.08    7.75
   8  -5 -11   25.24   13.93
   8   5  11    4.99   13.62
  -8   5 -11   -0.13    8.21
  -8  -5 -11    3.58    5.31
   8   5 -11    1.99   11.02
   8  -5 -12    0.37   10.89
   8  -5 -12   18.52   14.02
   8   5  12  -16.78   18.24
  -8   5  12  -17.21   16.29
  -8   5 -12   20.14   12.07
  -8  -5 -12    6.23    5.76
   8   5 -12  -12.19   10.07
   8  -5 -13  -11.85   12.33
  -8  -5 -13    0.34    4.76
   8   5  13   21.84   17.41
   8  -5 -13   10.94    9.89
  -8  -5 -13   15.23    9.88
  -8   5 -13  -26.47   14.19
   8   5 -13  -17.83   23.03
  -8   5  13   11.22   11.46
   8  -5 -14   12.87   15.16
   8   5  14  -11.64   12.01
  -8  -5 -14    5.25    6.75
   8   5 -14   16.07   18.26
  -8  -5 -15   -0.36    7.18
   8  -5 -15    7.03   15.99
   8   5  15    2.45   18.88
   8   5 -15   -5.86   18.62
   8   5  16   27.07   19.85
   8  -5 -16  -11.56   15.92
   8   5 -16   -6.07   18.82
   8   5  17   25.72   25.40
   8  -5 -17   -8.48   17.72
   8   5 -17   -2.85   13.97
   8  -5 -18  -34.93   19.65
   8   5 -18  -10.88   22.49
   8   5  19    7.20   14.87
   8  -5 -19   51.00   23.86
   8   5 -19    9.54   16.46
   9   5   0 1083.38   71.99
  -9  -5   0 1136.59   69.13
   9   5   0  974.62   84.47
   9   5  -1  311.23   48.44
  -9   5   1  361.94   47.97
   9   5   1  327.28   38.67
   9   5  -1  397.67   45.54
  -9  -5  -1  415.48   40.75
  -9  -5   1  389.74   42.52
   9   5   1  371.91   52.39
   9   5   2 1022.99   64.92
  -9   5   2 1171.88   87.60
  -9  -5  -2 1108.15   64.93
   9   5  -2 1143.10   78.69
   9   5   2 1126.31   91.06
  -9  -5   2 1033.48   71.50
  -9  -5  -3   -5.55    6.45
  -9   5   3   10.31   12.54
  -9  -5   3   14.46   11.31
   9   5   3   18.98   16.40
   9   5  -3    4.26    8.39
  -9  -5   4 1266.80   84.29
  -9  -5  -4 1234.62   63.79
  -9   5   4 1267.68   89.98
   9   5  -4 1220.18   85.46
   9   5   4 1346.06  100.89
   9   5  -5   15.99   10.32
   9  -5  -5    7.14    3.77
  -9  -5   5   13.24   10.10
  -9  -5  -5    1.67    6.22
  -9   5   5    6.41    7.87
   9   5   5   -9.22   11.44
  -9   5  -5    2.59    6.18
   9  -5  -6 1281.21   56.66
  -9  -5   6 1292.01   90.20
  -9   5   6 1274.21   91.27
   9   5   6 1243.85   98.52
  -9   5  -6 1254.25   59.63
   9   5  -6 1281.12   92.63
  -9  -5  -6 1268.85   63.26
  -9   5   7  226.40   38.23
   9  -5  -7  260.60   29.41
   9   5  -7  212.01   39.59
  -9   5  -7  279.45   30.37
  -9  -5  -7  238.66   27.77
   9   5   7  250.91   45.28
   9   5   8  716.23   77.10
  -9   5  -8  764.81   53.80
  -9  -5  -8  915.45   54.32
  -9   5   8  792.56   70.31
   9   5  -8  816.57   78.98
   9  -5  -9   10.92    7.68
   9   5  -9    9.56   10.27
  -9   5   9   22.82   13.13
   9   5   9   20.43   16.47
  -9   5  -9   12.17    8.61
  -9  -5  -9   14.37    8.30
   9  -5 -10  295.29   39.66
   9   5  10  555.34   71.28
  -9  -5 -10  477.67   40.90
  -9   5 -10  512.44   49.80
   9   5 -10  485.60   64.57
  -9   5  10  474.40   55.21
   9  -5 -11   39.61   17.99
   9   5  11   33.74   20.73
   9   5 -11   12.92   14.32
  -9   5 -11   32.27   14.45
  -9  -5 -11   37.03   11.87
  -9   5  11  -12.18   15.11
   9   5  12  759.70   86.47
  -9  -5 -12  726.50   51.73
  -9   5  12  711.81   68.84
  -9   5 -12  731.22   65.28
   9   5 -12  701.98   81.15
   9  -5 -13   -2.66   13.70
   9  -5 -13   -0.91   13.13
   9   5  13  -44.56   24.19
   9   5 -13    5.41   17.49
   9  -5 -14  367.35   58.55
  -9  -5 -14  372.95   34.17
   9   5  14  372.16   65.76
   9   5 -14  336.89   58.59
   9  -5 -15   38.69   22.94
   9   5  15   62.79   28.82
   9   5 -15   23.55   20.79
   9   5  16  231.02   55.98
   9  -5 -16  286.79   54.07
   9   5 -16  244.97   56.46
   9   5  17  -25.52   21.78
   9  -5 -17   -4.32   16.92
   9   5 -17   -9.47   22.80
   9   5  18  239.46   60.23
   9  -5 -18  264.20   53.84
   9   5 -18  372.93   70.96
   9  -5 -19   -2.57   17.24
  10   5   0   -4.34   14.41
 -10   5   0    3.05    6.96
  10   5   0    3.66    7.80
 -10  -5   0   -4.59    8.61
  10   5   1   37.55   21.63
  10   5  -1    5.10   11.81
  10   5   1   32.03   14.16
 -10  -5  -1   20.55    8.02
 -10   5   1    3.87   13.46
  10   5  -1    1.75    9.27
 -10  -5   1   10.04    6.90
 -10  -5   2   30.96   15.25
 -10  -5  -2   36.27   14.12
 -10   5   2   28.20   15.21
  10   5  -2   40.60   15.61
  10   5   2   63.61   27.29
 -10  -5   3   -6.03   11.06
 -10   5   3   16.59   13.20
  10   5  -3   -0.75   13.42
  10   5   3    7.01   15.77
 -10  -5  -3    7.36    8.07
  10  -5  -4    6.44    3.18
 -10  -5   4    3.67    9.45
 -10   5   4    3.67   11.27
 -10  -5  -4    8.33    6.65
  10   5   4    6.91   11.86
  10   5  -4   21.73   13.98
  10  -5  -4   -4.97    4.35
  10   5  -5    5.39   12.52
 -10   5  -5    4.98    4.64
  10  -5  -5   -2.79    5.90
 -10  -5  -5   -3.62    8.39
 -10   5   5   17.88   12.90
  10   5   5    6.23   14.68
  10   5  -6    5.11    9.59
 -10  -5   6    8.49   10.70
  10  -5  -6    6.53    5.22
 -10  -5  -6   -7.02    9.53
 -10   5   6   -5.78   14.32
 -10   5  -6    3.65    4.25
 -10   5   7   13.53   10.32
  10   5  -7    0.45    9.98
 -10  -5  -7   -3.83   10.80
  10  -5  -7    7.05    5.90
  10   5   7   -8.46   20.24
 -10   5  -7   13.36    8.65
 -10  -5  -8   20.90   10.61
 -10   5   8   28.72   15.24
  10   5  -8   28.88   19.97
  10  -5  -8   31.27   10.51
  10   5   8   25.22   10.66
 -10   5  -8   50.49   13.88
  10   5  -9  -20.17   15.58
  10  -5  -9    0.95    7.25
 -10   5   9   -9.43   13.93
  10   5   9   22.48   12.04
 -10   5  -9   -3.88    5.32
 -10  -5  -9    8.52    8.92
  10   5 -10   -5.95   12.04
  10  -5 -10   36.89   18.53
  10   5  10    6.29   19.47
 -10   5  10    8.78   12.80
 -10   5 -10    1.63    7.42
 -10  -5 -10   10.41   10.31
  10   5 -11   -2.75   11.16
  10  -5 -11   40.61   18.67
  10   5  11   31.57   20.67
 -10   5 -11   15.12   13.33
 -10  -5 -11   -0.05    9.28
  10  -5 -12   26.18   15.97
  10   5 -12    6.15   12.63
  10   5  12   23.08   18.01
 -10  -5 -12   20.18   11.55
 -10   5 -12   15.74   10.46
  10  -5 -13  -27.89   16.01
  10   5 -13   42.33   25.43
  10   5  13   10.76   14.57
  10  -5 -14   -7.84   17.97
  10   5  14   -4.61   14.07
  10   5 -14   22.94   13.39
  10  -5 -15   -1.30   13.97
  10   5  15   18.30   11.75
  10   5 -15    7.68   16.58
  10  -5 -16    5.98   12.39
  10   5  16   -9.15   21.34
  10   5 -16  -19.42   25.81
  10   5  17  101.59   35.33
  10  -5 -17   28.84   17.65
  10   5 -17   57.25   29.41
  10   5  18    7.39   18.16
  10  -5 -18   14.04   16.93
  10   5 -18   27.57   22.13
  10  -5 -19   14.85   10.36
 -11   5   0  796.06   78.11
  11   5   0  842.51   70.73
 -11  -5   0  818.87   66.41
  11   5   0  862.16   84.21
  11   5   1   -6.24   14.52
  11   5  -1   29.10   19.39
 -11  -5  -1   24.59   12.27
  11   5   1   18.13   10.41
 -11   5   1  -14.36   16.39
  11   5  -1   30.09   15.19
 -11  -5   1   23.32   13.99
 -11  -5  -2 1088.14   74.57
  11   5  -2 1038.09   94.45
 -11   5   2 1145.29   93.87
  11   5  -2 1090.66   84.13
 -11  -5   2 1111.99   81.02
  11   5   2 1066.11   95.41
 -11  -5   3  170.23   32.32
 -11   5   3  160.69   35.45
  11   5  -3  125.10   31.32
 -11  -5  -3  168.22   29.41
  11   5   3  224.32   45.93
 -11   5   4 1364.37  101.06
  11   5  -4 1612.29  107.66
  11   5   4 1340.47  107.56
  11  -5  -4 1411.19   42.73
 -11  -5   4 1343.25   93.31
 -11  -5  -4 1457.06   84.37
  11  -5  -5   78.16   13.95
 -11  -5  -5   77.35   20.57
 -11   5   5   85.35   25.77
  11   5   5   93.45   30.91
  11   5  -5   70.51   25.79
 -11   5   6  806.39   78.14
  11   5  -6  979.55   87.60
  11   5   6  891.07   89.35
 -11  -5  -6  974.96   68.95
 -11   5  -6  837.57   50.66
 -11   5   7   -5.27   11.19
  11   5  -7   25.91   17.91
 -11  -5  -7    2.67    7.14
  11  -5  -7    4.21    6.11
  11   5   7   13.99   16.36
 -11   5  -7   -0.47    7.73
  11   5   8  815.08   87.87
 -11  -5  -8  766.08   60.35
  11   5  -8  848.60   85.44
 -11   5  -8  887.29   59.86
  11   5  -9   28.83   20.97
  11  -5  -9   -7.92    8.22
  11   5   9  -25.83   25.29
 -11   5  -9   15.58    5.82
 -11  -5  -9   42.15   15.47
  11   5  10  583.79   76.78
 -11   5 -10  546.39   52.99
  11   5 -10  656.17   77.54
 -11  -5 -10  572.49   52.68
  11   5 -11   -8.67   17.66
  11  -5 -11    5.86   10.01
  11   5  11   -0.74   19.52
 -11   5 -11   11.25   10.43
 -11  -5 -11   -6.37   10.50
  11   5 -12  228.87   49.70
  11  -5 -12  244.97   43.40
  11   5  12  243.77   52.21
  11   5 -13   71.59   29.28
  11   5  13    1.64   16.68
  11   5 -14  178.85   47.87
  11   5  14  181.18   47.65
  11  -5 -15  -11.55   15.30
  11   5 -15    4.83   11.74
  11   5  15   12.64   14.71
  11  -5 -16  224.49   52.08
  11   5 -16  287.66   61.07
  11   5  16  280.38   62.83
  11  -5 -17   -9.91   10.94
  11   5 -17   -9.33   18.07
  11  -5 -18  323.50   64.30
  11  -5 -19  -29.42   20.35
  12   5   0    2.43   13.39
 -12  -5   0   -2.81    8.11
  12   5   0   -3.02    8.71
 -12  -5  -1   41.38   15.22
  12   5  -1   22.67   19.35
  12   5   1   34.81   16.86
  12   5  -1   50.21   18.93
 -12  -5   1  110.76   28.78
  12   5   1   87.15   31.75
  12   5  -2    5.11   11.68
  12   5  -2   32.29   20.33
 -12  -5   2   27.13   14.26
 -12  -5  -2   26.63   14.62
  12   5   2   27.98   16.24
  12  -5  -3   34.13    6.65
  12   5  -3   52.33   22.82
 -12  -5  -3   95.85   24.42
 -12  -5   3   64.10   21.20
  12   5   3   66.10   27.66
  12  -5  -4   -1.48    3.59
 -12  -5  -4   15.70   13.45
  12   5  -4   28.39   18.61
  12   5   4   28.82   19.66
  12  -5  -4   12.65    6.24
  12  -5  -5   -2.62    4.46
  12  -5  -5   -0.51    5.19
 -12  -5  -5   -9.00   10.57
  12   5   5   -2.57   12.39
  12   5  -5  -26.86   16.96
  12  -5  -6   17.39   10.74
 -12  -5  -6    1.21    6.79
  12   5   6   17.97   16.68
  12   5  -6    0.20   15.17
 -12   5  -7   23.14   10.17
 -12  -5  -7   32.53   14.57
  12  -5  -7  -14.51    9.11
  12   5   7   15.15   15.46
  12   5  -7   18.40   13.69
  12   5  -8   -7.02   13.19
 -12  -5  -8   11.46   11.97
  12  -5  -8  -21.94   11.72
  12   5   8   -0.36   15.96
 -12   5  -8   -5.90    8.33
 -12  -5  -9   78.04   22.77
  12   5  -9   79.14   28.53
  12  -5  -9   60.86   23.00
  12   5   9  123.37   32.77
 -12   5  -9   64.22   17.72
  12   5 -10  -37.36   21.37
  12  -5 -10   -8.53   10.63
  12   5  10    3.91   14.46
 -12   5 -10   26.26   16.73
 -12  -5 -10  -29.74   13.93
  12   5 -11  -26.80   19.17
  12  -5 -11  -12.75   15.20
  12   5  11   29.55   24.19
  12   5 -12   26.11   21.37
  12   5  12    7.52   17.58
  12   5 -13   30.48   21.95
  12   5  13   16.71   18.75
  12   5 -14   16.77   17.76
  12   5  14    1.21   17.55
  12   5 -15  -19.35   21.48
  12   5  15   18.47   20.46
  12   5 -16    3.13   14.36
  12  -5 -16    6.64   15.59
  12   5  16   16.09   20.42
  12  -5 -17   27.12   22.41
  12  -5 -18  -35.46   21.76
  12  -5 -19   13.13   14.40
  13   5   0 1192.19   91.77
 -13  -5   0 1123.98   88.32
  13   5   0 1243.10  106.89
 -13  -5  -1    7.13   12.82
  13   5  -1   -9.04   20.63
 -13  -5   1    0.94    9.04
  13   5  -1   -5.00   12.70
  13   5   1   -4.85   14.59
  13  -5  -2  671.02   27.12
  13   5  -2  705.74   74.90
 -13  -5   2  786.49   76.02
  13   5   2  749.50   84.97
  13   5  -2  738.06   83.78
 -13  -5  -2  660.75   67.56
  13   5  -3   39.58   23.23
  13  -5  -3   -2.99    4.25
  13   5  -3   17.63   15.17
  13  -5  -3   23.08    6.11
 -13  -5  -3   14.50   10.10
  13   5   3   61.59   27.76
  13   5  -4  507.70   65.89
  13   5   4  577.83   75.30
  13  -5  -4  580.86   34.50
 -13  -5  -4  533.39   58.73
  13  -5  -5   10.48    6.18
  13  -5  -5    3.56    6.97
 -13  -5  -5   20.21   11.19
  13   5  -5   37.97   21.22
  13   5   5   26.72   17.01
  13   5  -6  617.54   76.04
  13   5   6  648.16   81.21
 -13  -5  -6  612.55   62.36
 -13   5  -7    6.35    5.67
 -13  -5  -7   -0.53    7.56
  13  -5  -7    3.72    6.92
  13   5   7   -0.87   11.56
  13   5  -7  -10.35   11.68
  13   5  -8  898.90   94.55
  13   5   8  924.96   99.18
 -13  -5  -8  951.50   76.92
 -13  -5  -9   32.45   15.45
  13  -5  -9   40.99   18.06
  13   5   9   24.72   19.53
  13   5  -9   11.45   12.28
  13   5  10  520.40   76.10
  13   5 -10  426.73   68.21
  13   5 -11  -10.34   19.53
  13   5  11   10.80   18.62
  13   5 -12  176.71   44.67
  13   5  12  199.11   50.24
  13   5 -13   13.81   17.93
  13   5  13  -62.00   30.23
  13   5 -14  178.87   51.30
  13   5  14  300.10   64.55
  13   5 -15  -16.20   31.98
  13   5  15   71.64   35.97
  13   5 -16  283.16   64.07
  13  -5 -18  144.72   46.22
  14   5   0    0.48   14.70
 -14  -5   0   -6.06   14.85
  14   5   0   -0.18   11.55
  14  -5   0   -0.98    3.33
  14  -5  -1    2.30    3.81
  14   5  -1    1.44   11.07
  14  -5   1    5.72    5.23
 -14  -5  -1   -4.58    9.15
  14   5   1    4.33   10.75
  14   5  -2   50.61   25.39
  14  -5   2    5.11    6.40
  14   5  -2   77.66   28.10
  14  -5  -2   73.86   11.20
 -14  -5  -2   60.00   23.00
  14   5   2   75.64   25.61
  14   5  -3    8.33   14.10
  14  -5  -3    0.43    3.19
  14   5  -3    9.88   14.24
 -14  -5  -3   -8.53   12.44
  14  -5  -3    0.80    5.00
  14   5   3   11.82   16.19
  14  -5  -4   20.53    8.49
 -14  -5  -4    0.88    7.44
  14   5  -4   -1.21   12.49
  14   5   4   10.61   14.44
  14  -5  -4    6.69    6.81
  14  -5  -5  -16.36    8.12
 -14  -5  -5   17.21   13.42
  14   5  -5  -10.39   19.83
  14   5   5   -3.94   10.59
  14  -5  -5    4.34    5.90
  14  -5  -6    1.99    8.96
  14  -5  -6   -8.34    7.26
 -14  -5  -6   21.40   16.48
  14   5  -6  -16.24   22.83
  14   5   6   31.68   24.61
 -14  -5  -7   97.25   26.95
  14   5   7   86.46   34.87
  14   5  -7   61.75   25.31
 -14  -5  -8   38.44   15.65
  14   5  -8    1.40   18.97
  14   5   9    2.06   21.53
  14   5  -9    4.59   11.33
  14   5  10   -3.26   17.00
  14   5 -10   24.67   21.36
  14   5  11   56.11   31.47
  14   5 -11  -41.05   24.15
  14   5  12   -0.61   15.69
  14   5 -12  -15.33   20.07
  14   5  13   16.14   19.56
  14   5 -13   29.22   21.82
  14   5 -14   29.66   23.21
  14   5  14   16.97   14.84
  14   5 -15   30.58   26.05
  14   5  15   24.15   16.03
  15  -5   0  473.25   32.28
  15   5   0  926.37   98.94
  15   5  -1    3.56   17.48
  15  -5   1   -4.99    6.74
  15   5  -1   30.45   19.72
  15  -5  -1    9.51    6.02
  15   5   1   18.28   13.65
  15   5  -2  407.81   66.28
  15   5  -2  435.35   62.77
  15  -5  -2  422.72   30.69
  15   5   2  352.79   63.01
  15   5  -3   26.89   18.20
  15  -5  -3   15.03    7.22
  15  -5   3   -8.39    9.65
  15   5  -3   31.92   18.13
 -15  -5  -3    6.02   10.36
  15  -5  -3   30.82    8.59
  15   5   3   22.33   23.77
  15   5  -4  293.86   55.64
  15  -5   4  108.18   21.86
  15   5  -4  289.28   53.42
 -15  -5  -4  248.94   45.84
  15  -5  -4  248.04   26.25
  15   5   4  212.81   49.52
 -15  -5  -5   22.15   17.52
  15   5  -5  -16.82   18.35
  15   5   5   21.68   20.40
  15  -5  -5    6.83    6.00
  15   5  -6  511.74   73.67
 -15  -5  -6  560.04   66.68
  15   5   6  457.18   73.02
  15  -5  -6  514.54   43.67
  15   5  -7   97.49   36.05
  15   5   7   77.47   34.38
  15   5  -8  745.53   91.12
  15   5   8  605.40   83.24
  15   5   9   -8.58   23.48
  15   5  -9   13.99   20.53
  15   5  10  363.40   67.95
  15   5 -10  374.98   68.22
  15   5  11   19.48   23.62
  15   5 -11   28.00   21.15
  15   5  12  309.35   65.80
  15   5 -12  353.31   68.15
  15   5  13   88.01   37.72
  15   5 -13   87.46   36.68
  15   5 -14  425.55   75.94
  16  -5   0   -6.85    7.56
  16   5   0   10.90   16.33
  16   5  -1   26.41   18.61
  16   5  -1   15.49   13.97
  16  -5   1   23.04    9.54
  16  -5  -1   62.59   13.96
  16   5   1   53.21   32.98
  16   5  -2    1.09   15.13
  16  -5   2    1.22    8.87
  16   5  -2   37.12   23.65
  16  -5  -2   13.26    7.31
  16   5   2   14.77   14.23
  16   5  -3   18.29   14.71
  16  -5   3  -11.52    9.62
  16   5  -3   51.92   24.17
  16  -5  -3   18.09    7.65
  16   5   3   43.82   23.05
  16   5  -4   11.57   13.28
  16  -5   4   -2.72    6.28
  16   5  -4    3.41   13.94
  16  -5  -4   -3.16    4.95
  16   5   4    4.35   15.99
  16   5  -5   32.48   23.54
  16   5   5   -0.85   14.76
  16  -5   5   -2.98    6.80
  16  -5  -5    8.09    7.51
  16  -5   6   10.95    7.81
  16   5  -6   -8.53   14.98
  16   5   6   19.89   20.81
  16   5  -7    1.41   16.73
  16   5   7    7.13   23.11
  16   5  -8  -19.74   21.33
  16   5   8   32.90   24.69
  16   5   9   51.23   24.58
  16   5  -9   53.01   27.46
  16   5  10  -22.81   27.54
  16   5 -10    9.70   12.13
  16   5  11   20.22   22.68
  16   5 -11  -31.36   23.54
  16   5  12  -36.57   30.47
  16   5 -12    7.77   24.67
  16   5 -13   -2.23   16.57
  17   5   0  410.46   70.16
  17   5  -1   95.29   38.48
  17   5   1  123.16   38.78
  17   5  -2  256.05   57.32
  17   5  -2  256.84   51.74
  17   5   2  292.75   60.06
  17   5  -3   -1.18   15.01
  17   5  -3  -11.98   20.71
  17   5   3   -6.59   18.78
  17   5  -4  380.54   71.76
  17   5  -4  348.21   63.26
  17   5   4  262.32   56.95
  17   5  -5   -2.94   17.91
  17   5   5   26.95   19.97
  17   5  -6  346.86   64.80
  17   5   6  447.99   74.42
  17   5  -7   51.66   24.89
  17   5   7   38.75   26.45
  17   5  -8  285.83   63.50
  17   5   8  338.40   68.34
  17   5  -9   52.01   37.26
  17   5   9   37.56   19.58
  17   5  10  250.87   61.30
  17   5 -10  269.25   62.47
  17   5  11  -26.06   24.01
  17   5 -11   -3.21   25.19
  17   5 -12  358.70   72.42
  18   5   0    2.27   14.35
  18   5   1    3.03   17.17
  18   5  -1   37.85   26.98
  18   5  -2   29.63   25.21
  18   5   2   23.85   17.58
  18   5  -3   -2.49   12.91
  18   5  -3   -0.96   17.94
  18   5   3   -2.01   17.97
  18   5  -4   -9.72   16.75
  18   5  -4   -7.99   11.14
  18   5   4   24.25   25.81
  18   5  -5   62.29   33.29
  18   5  -5   29.06   24.73
  18   5   5    1.75   20.14
  18   5  -6   13.97   15.50
  18   5  -6  -17.42   23.30
  18   5   6   21.85   27.50
  18   5  -7   36.20   25.37
  18   5   7   58.22   34.84
  18   5  -8    7.72   17.53
  18   5   8    0.17   18.84
  18   5  -9   -9.29   24.11
  18   5   9    7.53   19.81
  18   5 -10   -1.57   18.27
  19   5   0  163.11   49.42
  19   5   1  -13.97   27.79
  19   5  -1   23.92   16.39
  19   5  -2  360.64   70.77
  19   5   2  228.51   55.08
  19   5  -3   56.71   29.43
  19   5   3   33.50   21.64
  19   5  -4  490.51   83.16
  19   5  -4  322.92   62.70
  19   5   4  474.34   81.78
  19   5  -5  -11.46   23.77
  19   5  -5    2.51   12.93
  19   5   5  -30.39   23.32
  19   5  -6  276.93   64.81
  19   5  -6  285.51   62.86
  19   5   6  271.63   62.99
  19   5  -7    8.50   20.33
  19   5  -7  -15.02   16.15
  19   5   7    1.21   13.54
  19   5  -8  267.77   63.64
  19   5  -9   22.95   16.90
  20   5   0  -44.41   27.98
  20   5   1  -12.54   20.64
  20   5  -1  -13.13   21.68
  20   5   2   15.69   20.79
  20   5  -2  -11.15   19.81
  20   5  -3   16.36   13.66
  20   5   3   31.04   29.48
  20   5  -4  -11.84   20.37
  20   5   4   37.73   29.18
  20   5  -5   -3.65   18.54
  20   5  -6   20.77   14.72
  20   5  -7   11.37   23.82
   0   6   0  684.98   46.19
   0   6   1 2853.66   94.10
   0   6  -1 2945.50   98.51
   0   6   2   98.27   18.56
   0   6   3 1199.50   63.12
   0   6   4    6.60    3.23
   0   6   4   23.95   12.12
   0   6   5 1856.09   84.37
   0  -6  -5 1804.14   86.21
   0  -6  -6   44.52   15.28
   0   6   6   40.56   13.97
   0   6   7  823.81   64.19
   0  -6  -7 1812.65   93.72
   0   6   8   90.47   22.44
   0  -6  -8  124.66   25.87
   0  -6  -9  944.79   72.73
   0   6  10    1.10    9.06
   0  -6 -10    4.60    7.97
   0   6 -10  -17.26   13.01
   0   6 -11  447.66   58.15
   0  -6 -11  488.16   56.31
   0   6  12    1.04   11.04
   0   6 -12   23.46   19.37
   0  -6 -12    0.78   10.24
   0   6  13  562.17   66.95
   0   6 -13  559.80   67.82
   0   6  14    5.52   14.20
   0   6 -14    0.74   10.47
   0   6  15   84.13   32.11
   0   6 -15  120.90   33.82
   0   6 -16  -35.52   20.93
   0   6  16   16.57   14.70
   0   6 -17  183.31   43.72
   0   6 -18    8.75   12.19
   0   6 -19  614.70   86.12
   1   6   0   -2.69    7.07
   1   6   0    3.11    5.10
  -1   6   0   -3.16    4.71
  -1   6  -1  108.89   17.87
   1   6  -1  137.86   23.81
   1   6   1  108.95   15.86
  -1   6   1  135.07   19.73
   1   6  -1  117.27   19.78
   1   6   1   98.21   19.80
   1   6   2   -4.70    4.67
  -1   6   2    1.89    5.27
   1   6  -2    2.18    5.02
   1   6   2   -3.73    5.09
  -1   6   3   18.57    9.26
   1   6   3   16.71    4.85
   1   6   3    9.63    5.01
   1   6  -3   20.78   10.64
  -1   6   4   11.66    6.03
  -1   6   4    5.59    5.38
   1   6   4    3.55    7.05
   1   6  -4    2.52    6.82
  -1   6   5  267.07   32.12
   1   6   5  253.89   33.34
  -1   6   5  255.68   18.77
   1   6  -5  281.94   36.86
   1  -6  -5  252.83   31.78
  -1  -6  -5  279.48   36.47
   1  -6  -6   14.18    9.78
  -1  -6  -6   -3.20    9.65
   1   6  -6    6.19    8.96
  -1   6   6   -0.19    8.43
   1   6   6    3.89    9.00
  -1   6   6   11.34    3.62
  -1  -6  -7   57.05   19.61
  -1   6   7   38.90   14.01
   1   6   7   52.95   18.49
   1   6  -7   61.79   22.34
   1  -6  -7   49.22   15.53
  -1   6   8   -5.27    8.31
   1   6   8   -3.32   11.23
   1   6  -8   -4.77   10.13
   1  -6  -8   -5.59   12.74
  -1  -6  -8   -7.99    7.10
   1   6  -9   24.31   13.05
  -1   6   9   35.46   18.03
   1   6   9   43.54   19.36
   1  -6  -9   29.98   15.14
  -1  -6  -9   40.02   18.41
  -1   6  10    5.22    7.15
   1   6  10   11.92   10.04
   1  -6 -10    9.30    5.81
  -1  -6 -10   14.89   11.14
   1   6 -10   39.72   18.25
  -1   6  11   29.66   16.17
   1   6  11   22.81   13.17
   1   6 -11   47.85   19.86
   1  -6 -11   39.29   19.58
  -1  -6 -11   40.23   18.50
  -1   6  12   33.55   17.97
   1   6  12  -12.97    9.21
   1   6 -12   38.39   24.25
   1  -6 -12  -39.98   17.53
   1   6 -13   14.67   13.24
  -1   6  13    9.93   11.51
   1   6  13   21.21   14.29
  -1   6 -13   22.30   14.06
   1   6 -14    5.98   11.00
  -1   6 -14  -19.52   15.81
  -1   6  14  -19.00   14.70
   1   6  14   -4.47   13.64
   1   6  15   -0.66   14.61
  -1   6 -15  -12.88   19.50
   1   6 -15   14.21   14.69
   1   6  16  -18.60   18.78
   1   6 -16   -4.54   14.12
  -1   6 -16   10.09   18.57
   1   6  17    5.26   17.48
   1   6 -17   38.64   26.69
  -1   6 -17    5.69   19.06
  -1   6 -18   -9.47   14.98
   1   6 -18    3.60   11.66
   1   6 -19  -34.48   24.15
  -1   6 -19    6.80   14.23
   2   6   0   75.39   18.99
   2   6   0   72.01   14.20
  -2   6   0   75.67   13.62
  -2   6   1 1869.93   63.58
   2   6   1 1807.66   62.26
   2   6   1 1780.19   86.89
  -2   6  -1 1721.23   61.37
   2   6  -1 1772.75   72.68
   2   6  -1 1742.72   87.88
   2   6   2   42.87    9.63
  -2   6   2   26.14    8.61
   2   6  -2   41.25   13.95
   2   6   2   28.52   13.15
   2   6  -3 1241.61   70.05
  -2   6   3 1306.94   56.87
   2   6   3 1236.36   73.46
   2   6   3 1275.65   35.55
   2   6  -4   72.64   18.23
  -2   6   4   38.70   11.79
  -2   6   4   74.95   14.42
   2   6   4   64.19   18.48
   2   6  -5 1305.43   79.01
  -2   6   5 1234.28   51.65
   2   6   5 1271.84   77.48
   2  -6  -5 1240.59   64.41
   2  -6  -6   47.72   15.09
  -2  -6  -6   25.08   14.60
   2   6  -6   58.39   18.72
  -2   6   6   44.97    9.84
  -2   6   6   45.95   14.41
   2   6   6   57.30   17.80
   2   6  -7 1195.49   82.74
  -2   6   7 1196.59   44.13
   2   6   7 1202.79   80.30
   2  -6  -7 1185.37   70.59
  -2  -6  -7 1180.79   82.00
  -2   6   8   46.17    8.70
   2   6  -8   45.18   21.10
  -2   6   8   20.21   13.07
   2   6   8   64.38   21.57
   2  -6  -8   41.04   16.50
  -2  -6  -8   56.37   20.17
   2   6  -9  983.85   80.41
   2  -6  -9 1074.66   73.26
  -2  -6  -9 1000.83   79.56
  -2   6 -10   14.12    8.98
  -2   6  10   25.88   14.17
   2   6  10    1.23   10.26
   2  -6 -10   23.50   13.97
  -2  -6 -10   31.65   16.76
   2   6 -10   10.68   15.11
  -2   6  11  636.48   61.81
   2  -6 -11  662.15   63.51
   2   6 -11  677.45   73.88
  -2   6  12   21.73   14.26
  -2   6 -12   -1.43   15.72
   2   6  12   21.85   15.17
   2   6 -12   10.95   14.39
   2  -6 -12  -10.40    7.50
   2   6  13  481.39   63.86
   2   6 -13  488.08   65.68
   2   6  14   17.70   20.28
   2   6 -14   -6.22   20.38
  -2   6 -15  388.04   61.41
   2   6  15  384.81   60.12
   2   6 -15  413.28   65.96
   2   6  16    2.69   10.64
   2   6 -16    6.78   15.55
  -2   6 -16   15.43   17.50
   2   6 -17  445.62   71.04
   2   6  17  292.09   54.48
  -2   6 -17  448.91   67.83
   2   6 -18   58.53   32.17
   2   6  18   30.82   18.57
  -2   6 -18   27.25   16.31
   2   6  19  333.07   66.67
  -2   6 -19  257.76   55.66
   2   6 -19  289.61   60.24
   3   6   0   -6.45    7.01
   3   6   0   -4.50    7.22
  -3   6   0    0.84    2.97
   3   6  -1   99.36   21.84
  -3   6   1   92.85   12.66
   3   6  -1   89.73   17.30
   3   6   1   78.23   13.96
  -3   6  -1   90.90   12.31
   3   6   1  125.94   25.02
  -3   6  -2   -0.86    3.65
   3   6   2   -2.78    3.97
  -3   6   2   10.25    5.07
   3   6   2   -6.56    9.46
   3   6  -2    5.21    7.72
   3   6  -3    6.33    6.31
  -3   6   3    9.70    6.25
  -3   6   3    7.34    5.93
   3   6   3    6.46    3.70
   3   6   3    4.65   10.18
  -3   6   4   14.12    6.58
  -3   6   4    7.55    6.15
   3   6  -4   10.82    7.92
   3   6   4   30.24   18.44
  -3   6   5  461.61   36.61
   3   6   5  454.55   48.78
   3   6  -5  541.73   50.94
   3  -6  -5  441.80   35.90
  -3   6   6   61.78   14.07
  -3  -6  -6   55.96   20.37
  -3   6   6   52.69   15.07
   3   6  -6   96.32   24.85
   3   6   6   65.03   20.19
   3  -6  -6   77.41   17.08
  -3  -6  -7  124.26   27.97
  -3   6  -7  124.44   23.34
  -3   6   7   74.86   17.86
   3   6  -7  108.53   26.07
   3   6   7   94.39   23.20
  -3   6   7  126.35   17.48
   3  -6  -7  129.86   22.67
  -3  -6  -8   -5.48    9.93
  -3   6   8   -2.90    4.56
  -3   6  -8    1.83    6.05
  -3   6   8   -8.18   10.94
   3   6  -8    8.39    9.55
   3   6   8    6.80   11.53
   3  -6  -8   11.96   12.00
  -3   6   9   22.18   11.74
  -3   6  -9   36.73   15.14
   3   6  -9   27.45   15.29
   3   6   9   37.64   18.75
   3  -6  -9   31.77   13.09
  -3   6   9   17.44    8.06
  -3  -6  -9   20.28   12.24
  -3   6  10    2.41    4.95
  -3   6  10   20.86   13.82
  -3   6 -10   -4.69    7.76
   3   6 -10   14.80   13.88
   3   6  10   24.45   18.52
   3  -6 -10   20.09   11.00
  -3  -6 -10   36.38   17.25
  -3   6 -11    2.43   11.09
   3   6 -11   29.51   12.54
   3   6  11   58.60   21.90
   3  -6 -11   44.88   17.73
   3   6 -12   28.73   20.47
  -3   6 -12   -1.93    8.40
   3   6  12    4.92   11.84
   3  -6 -12   31.96   12.18
   3   6 -13   64.07   25.56
   3   6  13   70.29   26.54
   3  -6 -13   44.30   18.62
   3   6 -14  -12.49   15.52
   3   6  14   21.00   19.15
   3   6 -15  -27.89   22.58
   3   6  15   35.40   19.09
   3  -6 -16   -3.34   13.35
   3   6  16    1.02   16.11
   3   6 -16   20.12   21.96
   3   6  17   30.09   18.65
  -3   6 -17   17.03   18.02
   3   6 -17   24.44   21.98
   3   6  18   14.08   21.07
  -3   6 -18   -1.99   14.92
   3   6 -18   -5.02   18.34
  -3   6 -19   19.00   18.97
   3   6  19   -1.66   17.68
   3   6  20   45.41   28.32
   4   6   0   71.25   19.58
   4   6   0   82.16   15.96
   4   6  -1 1472.44   70.17
  -4   6  -1 1479.97   34.28
   4   6   1 1505.73   60.88
   4   6   1 1419.97   85.85
   4   6  -1 1529.91   90.76
  -4   6   2   -1.14    2.35
   4   6  -2    9.05    8.03
   4   6   2   15.31   14.44
   4   6   2    4.80    3.84
  -4   6  -2    1.94    3.25
  -4   6   3 1050.36   63.90
   4   6   3  959.30   33.52
   4   6  -3  892.89   60.51
   4   6   3  923.52   70.12
  -4   6  -4  150.59   18.97
  -4   6   4   56.87   13.60
  -4   6   4  127.18   22.13
   4   6  -4  138.03   25.81
   4   6   4  135.67   27.56
  -4   6   5  426.27   30.56
  -4   6   5  447.85   40.04
   4   6   5  387.38   46.80
   4   6  -5  406.98   45.06
   4  -6  -5  416.57   32.23
  -4   6   6    1.52    5.68
  -4   6  -6    0.15    4.59
   4   6   6    4.24    7.88
   4   6  -6    9.14   11.57
   4  -6  -6    4.81    6.63
  -4   6   6    2.17    4.71
   4   6   7  985.98   77.92
   4   6  -7 1018.09   78.08
   4  -6  -7 1133.64   63.80
  -4   6   7 1060.80   56.84
  -4  -6  -7 1103.04   83.28
  -4  -6  -8   39.57   18.50
  -4   6  -8    2.69    4.99
   4   6   8    5.73   10.90
  -4   6   8   13.59    7.50
   4  -6  -8   12.91    7.46
   4   6  -8   33.38   17.03
   4   6   9 1930.26  114.76
  -4   6   9 1963.43   77.42
   4  -6  -9 1947.00   94.19
   4   6  -9 1814.21  111.20
  -4  -6  -9 2037.82  118.43
  -4   6 -10   41.13   17.03
   4   6  10   81.93   26.16
   4  -6 -10   63.65   18.72
   4   6 -10   86.64   25.82
  -4   6  10   92.03   16.97
   4   6  11  955.06   87.89
   4  -6 -11  973.55   75.60
   4   6 -11  980.92   88.93
  -4   6  11  953.24   55.55
  -4   6  12   51.84   13.83
  -4   6 -12   43.11   20.68
   4   6  12   20.83   17.57
   4  -6 -12   30.47   15.04
   4   6 -12   18.08   11.02
   4   6  13  419.45   63.00
   4  -6 -13  532.71   61.29
   4   6 -13  465.03   65.52
   4   6  14   22.76   17.24
   4   6 -14   10.09   17.16
   4   6  15 1062.34  104.31
   4   6 -15 1168.93  109.75
   4  -6 -16  -11.12   15.36
   4   6  16    0.80   19.80
   4   6 -16   25.88   22.86
   4   6  17  650.63   86.13
   4   6 -17  822.42   96.68
   4   6  18   50.92   25.39
   4   6 -18   19.98   17.07
  -4   6 -18   39.50   25.89
   4   6  19  132.27   42.95
  -4   6 -19  136.39   40.76
   4   6 -19  124.97   41.52
   4   6  20   32.06   30.75
   5   6   0   -5.64   11.08
   5   6   0   -1.84    5.23
   5   6   1   69.62   14.19
   5   6  -1  125.82   28.26
   5   6  -1  103.98   20.83
   5   6   1   72.59   22.29
   5   6   2    1.45    4.88
   5   6  -2   10.67    8.15
   5   6   2    6.99   10.20
   5   6   3   12.24    6.10
  -5   6   3   12.94    7.94
  -5   6  -3   23.94    7.16
   5   6  -3    3.37    6.64
   5   6  -4   13.52   11.49
  -5   6  -4    5.87    5.52
  -5   6   4   -0.31    6.96
   5   6   4    9.08   11.64
   5  -6  -5   12.86    5.64
   5   6  -5   18.87   12.91
  -5   6  -5   20.07    9.73
  -5   6   5   10.96    7.55
   5   6   5   17.90   13.11
  -5   6  -6   12.94    7.33
   5   6  -6   28.51   15.40
   5   6   6   22.10   14.72
   5  -6  -6   10.07    5.65
  -5   6   6   24.30   11.43
  -5  -6  -7   22.14    7.71
  -5   6   7    3.77    5.11
  -5   6  -7    4.59    5.35
   5   6  -7  -10.90   13.20
   5   6   7   -2.98   11.61
   5  -6  -7    1.01    5.99
  -5  -6  -8    9.05    8.70
  -5   6  -8   -1.17    6.33
   5   6  -8    5.14    8.59
  -5   6   8    6.68    7.19
   5   6   8   25.84   18.89
   5  -6  -8    3.43    5.55
  -5   6  -9   35.93   13.55
   5   6   9   45.30   16.66
   5   6  -9   39.30   18.81
   5  -6  -9   56.29   17.93
  -5   6   9   49.53   14.72
  -5   6 -10  -13.95    9.88
  -5   6  10    2.59    5.92
   5   6  10   26.63   17.75
   5   6 -10    9.13   10.20
   5  -6 -10   21.39   14.75
  -5   6  11   14.71   10.51
  -5   6 -11   40.17   15.34
   5   6  11   40.70   21.47
   5   6 -11   27.36   18.36
   5  -6 -11   34.92   15.96
  -5   6 -12    4.30   10.99
   5   6  12   14.61   18.58
   5   6 -12   -6.23   11.41
   5  -6 -12   10.81   10.55
  -5   6  12  -25.00   10.87
   5   6  13   -8.91   15.29
   5   6 -13   18.39   16.48
   5  -6 -13   -7.71    9.00
  -5   6  13   -7.51    9.11
   5   6  14   20.11   18.44
   5   6 -14    8.72   15.71
   5   6  15   12.36   19.66
   5   6 -15   22.44   23.24
   5   6  16    4.93   15.32
   5   6 -16  -25.38   21.07
   5   6  17   14.58   20.74
   5   6 -17  -85.98   33.16
   5   6  18  -28.91   26.12
   5   6 -18   44.47   21.29
   5   6  19   -1.13   16.50
   5   6 -19   -0.16   21.02
   6   6   0   69.64   22.30
   6   6   0   69.98   16.71
   6   6   1  939.79   54.98
   6   6  -1  896.53   60.01
   6   6   1  945.90   77.56
   6   6  -1 1005.94   80.56
   6   6  -2    2.92    7.30
   6   6   2   10.38    7.05
   6   6   2    1.67   11.74
  -6   6   3  514.64   50.89
   6   6   3  515.56   58.57
   6   6  -3  522.07   49.96
   6   6   3  482.47   31.79
  -6   6   4   44.97   16.38
  -6   6  -4   38.15    7.26
   6   6  -4   48.53   17.61
   6   6   4   42.47   15.96
   6   6  -5  751.28   64.18
  -6   6  -5  676.96   36.79
  -6   6   5  702.91   58.81
   6   6   5  635.57   64.95
   6  -6  -5  650.45   31.76
  -6   6  -6   22.35    8.63
   6   6   6   27.54   17.26
  -6   6   6   25.97   11.46
   6  -6  -6   14.81    8.04
   6   6  -6   39.55   15.25
   6   6  -7 1156.32   85.08
  -6   6  -7 1123.73   60.68
   6   6   7 1259.55   94.55
  -6   6   7 1121.30   70.94
   6  -6  -7 1086.40   58.58
  -6  -6  -7 1171.28   91.95
   6   6  -8    4.36    9.32
  -6   6   8   20.77   10.26
  -6   6  -8   11.14    7.56
   6   6   8    2.63   14.93
   6  -6  -8    1.92    8.03
   6   6  -9 1036.20   86.26
   6   6   9 1007.50   88.48
   6  -6  -9 1137.77   70.06
  -6   6   9  981.43   65.24
  -6   6  10   77.64   20.01
   6   6 -10   63.36   25.78
  -6   6 -10   73.19   20.42
   6   6  10   71.84   29.03
   6  -6 -10   62.72   19.14
  -6   6 -11  936.73   71.88
   6   6  11  893.68   88.16
   6   6 -11  807.11   82.08
  -6   6  11  800.65   60.52
   6  -6 -11  873.09   70.66
  -6   6  12   50.82   15.42
   6   6 -12   75.98   26.24
  -6   6 -12   16.78   10.93
   6   6  12   72.44   25.65
   6  -6 -12   54.22   18.41
   6   6  13 1063.98  102.30
  -6   6 -13 1101.55   84.23
   6   6 -13  997.24   97.75
   6  -6 -13 1014.94   83.87
   6   6 -14   39.98   20.55
   6   6  14  -17.15   16.30
   6   6  15  707.77   90.38
   6   6 -15  793.15   93.86
   6   6 -16   29.39   20.19
   6   6  16   26.57   22.59
   6   6 -17  415.25   70.19
   6   6  17  440.11   73.43
   6   6 -18   34.77   25.60
   6   6  18   24.06   20.84
   6   6  19  252.72   61.43
   7   6   0  -22.36   14.96
   7   6   0   -2.32    5.38
   7   6  -1  100.77   22.63
   7   6  -1   80.44   25.03
   7   6   1   89.23   18.64
   7   6   1   92.02   24.54
   7   6  -2   15.06   11.57
  -7   6   2    7.38    9.06
   7   6   2    4.15    5.90
   7   6   2   32.47   16.09
   7   6  -3   40.29   14.38
  -7   6   3   53.19   18.13
   7   6   3   45.06   20.79
   7   6  -4   18.87   11.52
  -7   6   4    3.38    6.49
  -7   6  -4    0.58    2.53
   7   6   4   16.94   14.02
  -7   6   5  244.14   37.22
  -7   6  -5  296.59   23.21
   7   6   5  270.36   46.63
   7   6  -5  271.32   40.36
  -7   6  -6   13.67    5.86
   7   6  -6    2.30    7.97
   7   6   6   -4.39   10.79
  -7   6   6   21.08   10.76
   7  -6  -6   10.09    5.80
  -7   6   7   93.33   22.57
  -7   6  -7  121.68   18.72
   7   6   7  107.78   29.97
   7  -6  -7  134.62   19.74
   7   6  -7  151.79   33.21
  -7   6   8    0.24   10.14
  -7   6  -8   12.78    7.39
   7   6   8    6.07   19.54
   7  -6  -8    0.38    5.17
   7   6  -8   -6.80    8.89
  -7   6  -9    2.73    6.89
   7   6   9   18.50   13.58
  -7   6   9   24.43   11.54
   7  -6  -9   13.13    7.81
   7   6  -9   20.88   14.95
  -7   6 -10   25.40   11.39
   7   6  10   42.38   25.40
   7  -6 -10   40.15   14.41
  -7   6  10   53.10   17.30
   7   6 -10   21.17   11.29
  -7   6  11    5.76    7.03
   7   6  11   -2.38   12.35
  -7   6 -11   -6.50   11.57
   7  -6 -11   14.63   13.24
   7   6 -11    4.61   13.00
   7   6  12  -15.32   20.07
  -7   6 -12   -8.59   11.23
   7  -6 -12    7.35    8.96
  -7   6  12    7.79    9.86
   7   6 -12   23.60   20.96
   7   6  13    0.37   19.35
   7  -6 -13   -1.81   12.06
   7   6 -13   29.83   20.93
   7   6  14  -10.84   14.88
   7   6 -14    7.20   13.69
   7   6  15   38.67   23.92
   7   6 -15    5.00   13.41
   7   6  16   52.53   27.98
   7   6 -16   15.62   20.41
   7   6  17   35.31   22.45
   7   6 -17   25.51   25.91
   7   6  18    2.95   20.80
   7   6 -18   -9.80   19.84
   8   6   0   21.06   15.04
   8   6   0   30.44   13.23
   8   6   1 1005.08   63.37
   8   6  -1 1034.54   70.56
   8   6   1  925.17   83.10
   8   6  -1 1011.98   87.14
   8   6  -2   17.91   12.15
   8   6  -2   19.38   13.21
  -8   6   2   20.84   13.45
  -8  -6  -2   12.58    7.77
   8   6   2    5.26    5.60
   8   6   2    7.31   15.29
  -8   6   3  891.24   74.32
   8   6  -3  993.39   74.17
   8   6   3  937.92   83.88
   8   6  -4   11.94   10.75
  -8   6   4   31.28   15.21
  -8  -6  -4   24.88    8.65
   8   6   4   29.42   17.32
  -8  -6  -5 1594.61   52.50
  -8   6   5 1407.07   92.11
   8   6   5 1497.36  108.36
  -8   6  -5 1565.77   48.45
   8   6  -5 1534.03   97.60
   8   6  -6   15.33   12.40
   8   6   6   30.69   20.34
  -8   6  -6   16.93    7.23
   8  -6  -6   19.73    5.75
  -8   6   6   -3.86    5.68
  -8   6  -7  961.78   52.58
   8   6   7  954.76   87.41
  -8   6   7  940.57   74.52
   8  -6  -7  966.76   50.44
   8   6  -7  976.62   82.65
  -8   6   8   18.19   11.38
  -8   6  -8   -1.37    5.63
   8   6   8   -9.53   15.23
   8   6  -8   13.49   14.19
   8  -6  -8   12.34    7.05
   8   6   9  454.54   62.26
  -8   6  -9  415.89   40.61
   8  -6  -9  513.74   45.29
  -8   6   9  463.47   50.98
   8   6  -9  466.74   60.57
   8   6  10   -5.61   11.42
  -8   6 -10   11.76    9.14
   8  -6 -10    2.07    7.54
   8   6 -10   31.03   17.84
  -8   6  11  618.07   59.42
   8   6  11  698.76   80.97
  -8   6 -11  495.16   50.32
   8  -6 -11  633.13   59.84
   8   6 -11  578.18   72.87
   8   6  12   45.07   21.83
  -8   6  12   54.99   19.13
  -8   6 -12   66.15   21.14
   8  -6 -12   23.26   11.69
   8   6 -12   69.50   24.47
   8   6  13  826.09   94.67
   8  -6 -13  926.19   81.27
   8   6 -13 1004.37   99.81
   8   6  14   35.29   17.74
   8   6 -14   20.69   16.84
   8   6  15  215.18   49.85
   8   6 -15  233.86   52.52
   8   6  16   13.63   18.17
   8   6 -16   23.32   22.88
   8   6  17  131.05   42.81
   8   6 -17  210.14   50.12
   8   6  18   10.14   17.45
  -9  -6   0    6.59    7.76
   9   6   0   -7.01   10.47
   9   6  -1   33.83   20.14
  -9  -6  -1   46.35   15.33
  -9   6   1   24.31   13.52
   9   6   1   41.53   16.59
   9   6  -1   21.94   12.15
  -9  -6   1   59.42   17.50
   9   6   1   -7.24   16.39
   9   6  -2  -18.03   18.29
   9   6   2   -5.10    9.36
  -9   6   2   -1.88   10.38
  -9  -6   2   -0.84    8.37
   9   6  -2    2.04    8.37
  -9  -6  -2    9.03    8.24
   9   6   2   13.54   20.03
   9   6  -3    7.27    9.28
  -9   6   3   24.36   17.07
  -9  -6   3   11.99   10.30
  -9  -6  -3   -1.97    4.83
   9   6   3   15.67   13.69
   9   6  -4    9.25   10.45
  -9  -6  -4   10.47    7.40
  -9   6   4    0.56    9.97
   9   6   4   -5.57   17.30
  -9   6  -5    0.79    2.61
   9   6  -5   11.66   10.49
  -9  -6  -5    0.86    4.99
  -9   6   5   -6.12    9.43
   9   6   5   -5.96   15.34
  -9  -6  -6   21.10    7.06
   9   6  -6   23.69   18.95
   9   6   6   18.16   15.50
   9  -6  -6    6.39    3.83
  -9   6   6   21.82   15.13
  -9   6  -6   19.58    7.26
  -9   6   7   44.68   17.78
   9   6  -7   72.45   23.65
   9   6   7   66.36   28.90
   9  -6  -7   65.53   13.11
  -9   6  -7   60.51   12.36
  -9  -6  -7   64.23   11.01
  -9   6   8   53.85   19.42
   9   6  -8   74.70   25.55
   9  -6  -8   50.38   14.04
   9   6   8   79.60   28.03
  -9  -6  -8   23.27    5.57
  -9   6  -8   47.46   13.24
  -9   6   9   20.02   12.70
   9   6  -9   45.59   22.24
   9  -6  -9   43.80   14.84
   9   6   9   51.90   24.93
  -9   6  -9   40.40   12.46
   9   6 -10   12.14   14.57
   9   6  10   23.48   14.67
   9  -6 -10   48.46   17.74
  -9   6 -10   37.86   14.31
  -9   6  10   18.51   13.57
   9   6  11   23.78   20.57
   9  -6 -11   37.83   14.64
   9   6 -11   48.25   22.64
  -9   6 -11   32.61   14.21
  -9   6  11   13.96    9.40
   9   6  12  -16.53   17.51
   9  -6 -12   -4.10   12.01
   9   6 -12   28.48   22.56
   9   6  13   -0.80   11.06
   9   6 -13   -5.10   11.81
   9   6  14   28.76   23.89
   9   6 -14   -6.57   22.11
   9   6  15   -9.37   17.05
   9   6 -15   37.44   22.34
   9   6  16   -0.94   19.31
   9   6 -16   -2.35   16.04
   9   6  17   17.36   18.25
   9   6 -17   -2.97   16.68
  10   6   0  225.35   44.75
  10   6   0  231.95   36.55
 -10  -6   0  274.87   36.88
 -10  -6   1  944.44   69.87
 -10   6   1  959.50   84.11
  10   6   1  950.32   70.20
  10   6  -1  983.72   75.89
  10   6   1 1030.39   93.77
 -10  -6  -1 1089.39   69.67
  10   6  -1 1046.15   96.18
  10   6  -2   59.11   24.86
  10   6   2   63.33   17.84
 -10  -6  -2   43.00   15.28
 -10   6   2   82.04   28.24
 -10  -6   2   65.13   21.43
  10   6  -2   81.10   23.03
  10   6   2   67.59   26.79
 -10   6   3 1563.71  107.46
 -10  -6   3 1302.74   87.01
  10   6  -3 1404.56   97.02
 -10  -6  -3 1357.60   72.10
  10   6   3 1381.58  109.38
 -10  -6   4   22.52   13.30
 -10   6   4   -5.71   12.29
  10   6   4   19.29   22.21
 -10  -6  -4   25.00   11.33
  10   6  -4   34.47   18.47
 -10   6   5 1017.59   86.53
  10   6  -5 1139.11   91.95
  10   6   5 1108.27   99.86
 -10   6  -6   10.98    7.62
  10   6  -6   -6.91    9.73
 -10  -6  -6  -10.83    8.10
  10   6   6   -1.09   14.40
 -10   6   6   -3.74   12.13
 -10  -6  -7  458.78   34.62
  10  -6  -7  435.07   32.12
 -10   6   7  435.95   56.33
  10   6   7  490.48   68.68
  10   6  -7  504.22   64.57
 -10   6  -7  482.18   37.04
 -10   6   8   19.83   11.52
 -10  -6  -8    9.93    6.64
  10   6  -8   42.21   22.49
  10  -6  -8   31.60   10.88
  10   6   8   25.72   17.28
 -10   6  -8   10.92    6.78
 -10  -6  -9  516.77   32.47
  10  -6  -9  572.40   48.53
  10   6   9  461.04   67.05
 -10   6  -9  508.76   45.50
  10   6  -9  533.15   68.29
 -10   6   9  532.65   61.29
  10   6 -10   -3.30   18.76
  10  -6 -10   10.39    8.21
  10   6  10  -15.06   20.79
 -10   6  10    8.25   10.51
  10   6 -11  403.67   62.67
  10   6  11  392.48   65.11
  10   6 -12   60.17   27.09
  10   6  12    0.13   12.64
  10   6  13  310.45   60.75
  10   6 -13  243.16   51.78
  10   6  14  -24.63   25.37
  10   6 -14   -4.09   11.57
  10   6  15   82.43   37.39
  10   6 -15  189.51   49.20
  10   6  16  -25.97   21.51
  10   6 -16   40.87   24.39
  10   6  17   97.17   40.82
 -11  -6   0   10.63   10.11
  11   6   0    1.67    7.95
  11   6  -1    2.62   13.64
 -11  -6  -1   18.47   10.54
  11   6   1   -6.25    8.11
  11   6  -1    6.83   16.04
 -11  -6   1   13.56   11.27
  11   6   1   -4.68   15.50
  11   6  -2   -1.54   16.24
  11   6  -2   23.69   13.44
 -11  -6   2    7.07    8.31
  11   6   2    3.52   12.82
 -11  -6  -2   15.18    8.66
  11   6  -3   -2.44   15.80
 -11  -6   3   -5.50    9.99
  11   6  -3   12.71   14.31
 -11  -6  -3   10.95    9.13
  11   6   3    8.35   15.99
 -11  -6   4   -0.40    8.83
 -11  -6  -4    3.77    6.97
  11   6   4   -1.35   16.34
  11   6  -4   -3.55   10.22
 -11  -6  -5   66.94   16.20
  11   6   5  108.18   34.42
  11   6  -5   67.00   21.68
  11   6  -6   21.35   16.85
 -11  -6  -6   -3.30    6.61
  11   6   6   22.48   21.29
 -11   6  -7   -0.21    4.05
  11   6  -7   24.88   11.78
 -11  -6  -7   -5.61    5.24
  11  -6  -7   16.04    6.44
  11   6   7  -13.61   16.27
  11   6  -8   12.90   14.79
  11  -6  -8   24.62    9.77
  11   6   8   36.38   23.24
 -11  -6  -8    6.52    7.94
  11   6  -9   37.79   21.75
  11  -6  -9   11.37   10.99
  11   6   9   22.26   15.13
  11   6 -10   36.55   23.39
  11   6  10   27.07   22.91
  11   6 -11   22.28   13.00
  11   6  11   19.59   16.73
  11   6 -12   14.30   14.42
  11   6  12  -23.68   12.92
  11   6 -13   56.01   29.19
  11   6  13   30.06   20.66
  11   6 -14  -15.97   23.04
  11   6  14   47.57   30.30
  11   6 -15   29.97   24.03
  11   6  15   -9.18   25.30
  11   6 -16    1.89   15.96
  11   6  16   -9.66   28.07
  12   6   0   67.17   28.24
 -12  -6   0   59.50   19.07
  12   6   0   14.37    8.62
  12   6   1 1048.27   79.84
  12   6  -1 1066.07   85.70
 -12  -6  -1  981.58   74.45
  12   6   1 1016.12   99.70
 -12  -6   1 1024.47   79.89
  12   6  -1 1093.84  102.27
  12   6  -2  121.10   37.77
 -12  -6   2   74.06   23.85
  12   6  -2   58.75   23.08
 -12  -6  -2   71.09   21.22
  12   6   2   50.03   21.89
  12   6  -3  773.48   87.19
  12   6  -3  798.04   78.83
 -12  -6  -3  828.13   65.53
  12   6   3  796.90   88.95
 -12  -6  -4   76.01   20.43
  12   6  -4  110.07   33.04
  12   6   4  100.43   29.70
 -12  -6  -5  477.42   48.06
  12   6  -5  472.09   64.00
  12   6   5  508.32   71.53
 -12  -6  -6    7.07    9.34
  12   6   6    5.06   16.72
  12   6  -6   10.21   16.04
 -12  -6  -7  539.91   49.87
  12  -6  -7  546.57   34.37
  12   6  -7  441.94   64.17
  12   6   7  509.54   73.61
  12   6  -8    7.73   14.06
  12   6   8   22.15   16.40
  12   6   9  736.92   89.52
  12   6  -9  639.89   81.02
  12   6 -10   -5.71   16.27
  12   6  10   53.19   27.22
  12   6 -11  257.95   54.88
  12   6  11  253.68   55.19
  12   6 -12   -4.56   17.16
  12   6  12    6.12   12.21
  12   6 -13  195.00   49.52
  12   6  13  218.94   54.68
  12   6 -14   -2.66   17.29
  12   6  14  -20.74   24.76
  12   6 -15  468.98   77.81
  12   6  15  410.52   78.25
  13   6   0  -13.60   20.81
  13   6   0   -8.03   11.65
 -13  -6   0   14.86   11.26
  13   6  -1   94.58   35.51
 -13  -6   1   91.01   23.40
  13   6  -1  121.69   32.57
 -13  -6  -1   51.81   19.74
  13   6   1  130.86   36.21
  13   6  -2   26.26   22.78
  13   6  -2    3.07   11.14
 -13  -6  -2   21.77   15.25
  13   6   2   33.13   24.88
  13   6  -3   74.67   29.67
 -13  -6  -3   73.46   22.20
  13   6  -3   46.21   20.94
  13   6   3   60.69   25.54
 -13  -6  -4    5.29   10.69
  13   6  -4   -3.26   10.67
  13   6   4   23.86   16.09
 -13  -6  -5    2.37    9.62
  13   6  -5   29.81   19.07
  13   6   5  -22.51   23.59
  13   6   6  -14.06   16.13
  13   6  -6   18.77   10.65
 -13  -6  -6    0.21    6.57
  13  -6  -7   35.30   10.26
  13   6   7   23.49   22.82
  13   6  -7   29.43   23.56
  13   6   8   20.16   21.93
  13   6  -8   -2.59   17.33
  13   6   9   69.57   30.52
  13   6  -9   25.68   20.35
  13   6 -10  -11.51   25.22
  13   6  10   19.95   14.45
  13   6 -11   -3.85   16.04
  13   6  11    8.29   18.47
  13   6 -12   19.89   22.31
  13   6  12   53.01   35.05
  13   6 -13  -29.07   25.94
  13   6  13   22.97   19.33
  13   6 -14  -10.15   16.65
  13   6  14  -15.77   21.56
  14   6   0    6.08   14.30
  14   6   0   24.28   17.33
  14   6  -1  755.51   79.83
 -14  -6  -1  799.91   77.39
  14   6   1  849.28   97.85
  14   6  -1  822.91   95.47
  14   6  -2   27.85   17.89
 -14  -6  -2    8.93    8.67
  14   6   2   47.56   29.09
  14   6  -3  173.25   44.28
 -14  -6  -3  195.09   37.55
  14   6  -3  177.90   41.32
  14   6   3  131.84   36.96
  14   6  -4   31.23   19.14
 -14  -6  -4    5.18    8.83
  14   6  -4   66.45   28.69
  14   6   4   54.95   27.61
 -14  -6  -5  260.78   41.97
  14   6  -5  265.35   51.58
  14   6   5  244.79   51.70
  14   6  -6   37.40   23.41
  14   6   6   -5.72   18.90
  14   6  -7  886.86   98.28
  14   6   7  662.59   89.23
  14   6   8   20.07   24.61
  14   6  -8    8.72   28.40
  14   6  -9  547.07   79.25
  14   6   9  511.89   79.13
  14   6  10    6.98   21.59
  14   6 -10   10.42   13.48
  14   6  11  227.40   57.00
  14   6 -11  222.91   53.15
  14   6  12   12.27   21.05
  14   6 -12   18.92   14.38
  14   6 -13  367.32   70.12
  14   6  13  493.24   84.33
  14   6 -14  -54.73   29.32
  15   6   0  -10.05   13.69
  15   6  -1   52.87   26.88
  15   6  -1   40.16   20.03
  15   6   1   25.52   15.62
  15   6  -2   -0.97   15.72
  15   6  -2    8.18   13.01
  15   6   2  -18.33   17.98
  15   6  -3    1.97   15.37
  15   6  -3   10.03   14.54
  15   6   3   11.17   11.67
  15   6  -4   -3.72   20.34
  15   6  -4   28.50   17.83
  15   6   4    2.43   12.21
  15   6  -5   -6.27   17.06
  15   6  -5    4.31   17.28
  15   6   5    1.02   13.12
  15   6  -6   -6.67   13.05
  15   6   6   32.11   18.30
  15   6  -7  -12.38   22.95
  15   6   7   23.58   19.73
  15   6   8    1.22   15.26
  15   6  -8  -23.14   18.45
  15   6   9   39.57   24.72
  15   6  -9   -9.75   12.92
  15   6  10  -14.42   20.69
  15   6 -10   -5.72   16.77
  15   6  11   -8.05   16.55
  15   6 -11  -12.73   23.17
  15   6  12  -17.18   22.99
  15   6 -12    8.21   18.04
  15   6 -13  -28.47   29.13
  16   6   0   -8.46   15.71
  16   6  -1  292.93   59.84
  16   6  -1  324.49   56.59
  16   6   1  287.16   59.52
  16   6  -2   25.58   26.97
  16   6  -2    8.87   15.42
  16   6   2    7.40   17.70
  16   6  -3  169.77   45.76
  16   6  -3  228.10   49.19
  16   6   3  196.84   51.18
  16   6  -4   -6.06   17.02
  16   6  -4  -15.39   20.84
  16   6   4  -47.05   26.59
  16   6  -5  454.00   75.45
  16   6  -5  405.23   67.80
  16   6   5  376.25   69.94
  16   6  -6   39.30   27.49
  16   6   6   22.96   15.24
  16   6  -7  467.45   76.22
  16   6   7  446.98   77.27
  16   6  -8  -22.84   25.71
  16   6   8   -5.34   22.85
  16   6   9  250.39   57.95
  16   6  -9  371.96   69.57
  16   6  10  -23.84   22.63
  16   6 -10   -3.20   21.58
  16   6 -11  374.30   72.34
  16   6 -12   26.32   28.27
  17   6   0  -19.47   27.23
  17   6   1   20.73   18.08
  17   6  -1   -0.31   22.22
  17   6  -2   -3.10   23.77
  17   6  -2    4.53   15.53
  17   6   2   37.45   25.79
  17   6  -3   16.22   18.85
  17   6  -3   -9.65   15.54
  17   6   3   10.56   19.35
  17   6  -4   -6.28   21.67
  17   6  -4   -9.01   11.96
  17   6  -5   12.29   13.70
  17   6  -5   -5.35   13.68
  17   6   5  -22.77   28.68
  17   6  -6   10.31   16.80
  17   6  -6   -9.44   24.21
  17   6  -7   -6.81   21.11
  17   6   7   74.21   33.41
  17   6  -8    7.85   15.06
  17   6   8  -44.52   27.63
  17   6  -9  -23.22   23.24
  17   6   9   -4.34   14.74
  17   6 -10  -23.91   29.28
  18   6   0   55.02   40.12
  18   6   1  235.75   59.57
  18   6  -1  170.13   49.30
  18   6  -2    3.78   12.69
  18   6   2    3.62   15.81
  18   6  -3  498.80   84.18
  18   6  -3  476.44   74.14
  18   6   3  534.23   85.47
  18   6  -4  -14.79   28.35
  18   6  -4    0.29   14.93
  18   6   4  -15.90   23.23
  18   6  -5  323.19   68.42
  18   6  -5  384.61   70.03
  18   6   5  389.60   73.44
  18   6  -6  -48.75   29.20
  18   6  -6   22.92   18.06
  18   6   6  -14.22   26.94
  18   6  -7  162.88   45.43
  18   6  -8  -30.75   32.75
  18   6  -9  190.79   55.73
  19   6   0   11.54   15.95
  19   6   1   19.88   21.13
  19   6  -1  -28.34   24.94
  19   6   2   11.44   15.95
  19   6  -2   48.08   29.03
  19   6  -4   -4.96   11.79
  19   6  -5    2.43   13.83
  19   6  -6  -10.22   19.93
  19   6  -7  -71.10   33.33
  20   6  -5  386.85   74.18
  20   6  -6  -29.30   27.13
   0   7   0   -3.50    8.82
   0   7  -1   -6.26    5.71
   0   7   1    7.39    9.52
   0   7  -2   -5.98    6.03
   0   7   2    9.97   10.16
   0   7   3   -3.04    4.62
   0   7   3   -3.14    5.28
   0   7   4    0.68    3.02
   0   7   4    4.14    3.57
   0   7   4   -0.86    5.48
   0   7   5   -2.05    8.34
   0   7   6    1.34    9.00
   0  -7  -7    3.19   11.88
   0   7   7   20.47   13.00
   0  -7  -8    5.23    7.30
   0   7   8   -4.00    8.13
   0   7  -8    2.22    8.84
   0  -7  -9    3.53    9.37
   0   7   9    7.79    9.15
   0   7  -9   -9.73   13.10
   0   7  10    2.73   10.63
   0   7 -10    5.55    9.42
   0  -7 -10   10.69    7.26
   0   7  11  -16.26   11.18
   0   7 -11    3.48    9.75
   0  -7 -11  -10.14    9.66
   0   7 -12   12.12   12.93
   0   7  12   15.20    9.26
   0   7  13   -8.76   12.15
   0   7 -13    7.18   11.28
   0   7  14   16.21   13.08
   0   7 -14    1.33   10.20
   0   7 -15   15.45   17.81
   0   7  15  -34.68   19.87
   0   7 -16    6.01   21.88
   0   7  16    0.35   13.81
   0   7 -17    3.19   14.29
   0   7 -18   -4.37   12.86
   1   7   0 1047.28   55.79
  -1   7   0 1075.39   57.54
   1   7   0 1067.19   66.68
   1   7  -1  939.45   57.40
  -1   7   1  921.30   52.70
   1   7   1  911.36   61.50
  -1   7  -1  879.28   52.57
   1   7  -1  931.65   63.88
   1   7   1  954.02   49.59
   1   7  -2  780.51   55.44
  -1   7   2  679.75   46.16
   1   7   2  733.44   55.89
   1   7   2  666.14   37.16
  -1   7  -2  710.35   49.54
   1   7  -2  690.73   56.29
   1   7  -3  139.89   26.31
   1   7   3   94.99   12.24
  -1   7   3   90.66   18.19
   1   7   3  103.33   22.02
  -1   7   4  746.08   40.12
  -1   7   4  778.12   52.21
   1   7   4  708.94   56.37
   1   7  -5  213.69   35.63
  -1   7   5  134.37   13.82
  -1   7   5  122.91   22.95
   1   7   5  143.83   27.38
  -1   7   6  640.43   52.66
   1   7   6  592.28   55.08
   1   7  -6  694.85   62.61
  -1   7   7  313.52   40.05
   1   7   7  437.31   48.82
   1   7  -7  472.66   54.24
   1  -7  -7  541.05   52.09
  -1  -7  -7  436.27   52.14
   1   7  -8  957.87   79.20
   1  -7  -8 1054.23   76.23
  -1  -7  -8 1087.71   82.21
  -1  -7  -9   54.44   18.26
  -1   7   9   37.31   14.53
   1   7   9   73.97   22.81
   1   7  -9   80.92   25.16
   1  -7  -9   70.32   22.60
   1   7 -10  685.42   71.86
   1  -7 -10  757.39   69.89
  -1  -7 -10  780.78   73.75
  -1   7  11   -7.17   14.64
   1   7  11   10.85   11.64
   1   7 -11  -16.92   15.02
   1  -7 -11   11.16   13.73
   1   7 -12  437.84   61.25
  -1   7  12  376.44   53.77
   1   7  12  384.09   54.86
  -1   7 -12  531.16   66.27
   1   7 -13   33.86   20.62
  -1   7 -13   77.20   26.54
  -1   7  13   40.12   15.79
   1   7  13   43.97   25.72
  -1   7  14  369.25   55.85
   1   7  14  299.61   51.58
  -1   7 -14  351.84   58.13
   1   7 -14  340.98   58.13
  -1   7  15   78.59   28.31
   1   7  15   74.41   30.60
   1   7 -15   76.78   32.04
  -1   7 -15   33.56   23.34
   1   7  16  431.44   64.82
  -1   7 -16  500.88   72.16
   1   7 -16  375.42   63.67
   1   7  17   25.09   23.26
  -1   7 -17   19.91   15.10
   1   7 -17    5.29   12.51
  -1   7 -18  380.39   66.16
   1   7  18  405.32   70.12
   1   7 -18  339.80   64.90
  -2   7   0    0.35    3.71
   2   7   0    4.80    6.60
   2   7   0   -9.32   11.43
   2   7  -1    5.07    7.18
   2   7  -1   -0.13    5.13
   2   7   1    9.25    5.46
  -2   7   1    5.71    5.89
   2   7   1    5.73    6.68
  -2   7  -1    2.35    5.61
   2   7   2   51.25   11.26
  -2   7  -2   38.63   11.64
   2   7  -2   27.77    9.38
   2   7  -2   35.76   13.12
  -2   7   2   47.96   11.83
   2   7   2   16.64    7.37
   2   7   3   63.59    9.31
  -2   7   3   84.60   15.61
   2   7  -3   93.44   22.21
   2   7   3   70.51   18.46
  -2   7   4    3.04    5.01
  -2   7   4   -2.82    5.22
   2   7   4    0.42    7.66
   2   7  -4   -0.99    6.66
  -2   7   5   39.73   12.33
   2   7   5   21.70   12.35
  -2   7   5   46.96   10.67
   2   7  -5   72.67   20.57
  -2   7   6    5.87    3.38
  -2   7   6   18.66   12.01
   2   7   6    5.36    7.76
   2   7  -6    4.58    9.37
   2  -7  -7   34.80   14.32
  -2  -7  -7    6.89   10.15
  -2   7   7   17.06    4.85
  -2   7   7    6.76    8.78
   2   7   7   12.41   12.88
   2   7  -7   39.67   18.83
   2  -7  -8   13.91    9.00
  -2  -7  -8   26.90   16.52
  -2   7   8    4.46    8.46
   2   7   8   -1.94   10.89
   2   7  -8    7.53    9.68
  -2  -7  -9   48.53   19.94
  -2   7   9   56.70   19.26
   2   7   9   31.34   19.30
   2   7  -9   52.55   20.38
   2  -7  -9   51.15   16.59
  -2   7 -10    2.91    6.76
  -2   7  10    1.77    9.58
   2   7  10  -25.16   15.40
   2   7 -10    1.76    9.72
   2  -7 -10   -6.44   11.19
  -2   7 -11  149.22   31.58
  -2   7  11  144.69   29.77
   2   7  11  127.26   32.62
   2   7 -11  167.40   37.00
   2  -7 -11  157.81   34.18
  -2   7  12   32.25   14.72
   2   7  12   13.00   11.61
   2   7 -12   36.28   20.46
   2  -7 -12    9.04   16.89
  -2   7  13    2.09   10.08
   2   7  13    2.35   15.51
   2   7 -13   -6.23   12.44
   2   7  14   21.10   16.41
   2   7 -14   -0.24   11.89
  -2   7 -14    5.78   12.39
   2   7  15   59.70   26.26
   2   7 -15   58.49   24.08
  -2   7 -15   32.04   20.70
   2   7 -16   -6.86   18.27
  -2   7 -16  -10.77   13.49
  -2   7 -17   -6.46   10.98
   2   7 -17    9.76   16.24
   2   7  17   -1.21   23.96
   2   7 -18   50.55   26.20
   2   7  18    7.29   17.99
  -2   7 -18    4.62   15.48
   2   7  19   18.19   18.33
   3   7   0  907.48   52.99
  -3   7   0 1018.47   42.51
   3   7   0  965.07   71.51
   3   7  -1    7.45    8.27
   3   7  -1    8.60    8.32
  -3   7   1    1.01    4.60
  -3   7  -1    5.20    4.10
   3   7   1   -1.45    5.31
   3   7   1   -0.32    7.23
  -3   7   2  840.01   41.18
   3   7  -2  806.54   57.36
   3   7   2  944.44   70.67
   3   7   2  930.74   43.76
  -3   7  -2  780.60   40.45
   3   7  -2  825.11   68.56
  -3   7   3  491.16   42.53
  -3   7   3  516.63   34.04
   3   7   3  480.08   22.75
   3   7   3  452.26   50.02
   3   7  -3  470.56   46.12
  -3   7  -3  449.95   33.68
  -3   7   4  675.94   48.39
   3   7   4  594.52   56.80
   3   7  -4  615.30   54.84
  -3   7   5  149.83   25.20
  -3   7   5  337.94   32.03
   3   7   5  335.78   43.09
   3   7  -5  327.82   41.50
   3   7   6  955.80   76.20
  -3   7   6  964.63   49.80
   3   7  -6  846.32   71.05
   3  -7  -7   16.77    7.31
  -3  -7  -7   17.31   13.69
  -3   7   7    1.56    5.53
   3   7  -7   24.42   14.13
  -3   7   7   20.98    7.60
   3   7   7   37.44   14.91
  -3   7  -8  929.74   64.21
  -3   7   8  934.15   43.24
   3   7   8  871.07   75.92
   3   7  -8  921.57   79.69
   3  -7  -8  940.01   66.59
  -3  -7  -8 1014.77   84.15
  -3   7   9  172.50   28.54
  -3   7  -9  157.35   32.51
   3   7  -9  210.90   38.87
   3   7   9  230.25   41.05
  -3   7   9  208.23   19.64
   3  -7  -9  230.40   35.39
  -3   7  10  647.26   58.06
   3   7  10  402.17   57.85
   3  -7 -10  580.65   59.37
   3   7 -10  559.41   67.80
   3   7 -11  270.06   48.19
  -3   7 -11  113.28   27.24
   3   7  11  271.05   49.51
   3  -7 -11  244.88   41.06
   3   7 -12  373.70   58.24
   3   7  12  388.48   59.26
   3  -7 -12  360.53   50.09
   3   7 -13  109.76   32.07
   3   7  13   23.75   15.05
   3   7 -14  407.90   65.88
   3   7  14  359.74   61.36
   3   7  15    9.48   11.66
   3   7 -15   39.48   19.20
  -3   7 -16  265.51   52.03
   3   7  16  239.63   53.77
   3   7 -16  254.11   55.66
  -3   7 -17  137.42   38.73
   3   7  17   75.98   27.74
   3   7 -17  197.27   50.47
   3   7  18  240.21   54.13
  -3   7 -18  298.27   57.67
   3   7 -18  342.79   65.70
   3   7  19  115.47   41.92
   4   7   0    0.85    9.52
  -4   7   0   -3.02    2.16
   4   7   0    3.13    5.08
   4   7  -1    9.15   11.11
  -4   7   1    5.86    3.00
   4   7   1    6.04    4.59
  -4   7  -1    2.31    3.39
   4   7  -1   -1.67    7.55
   4   7   1   -2.88    7.91
   4   7  -2    8.76   13.20
   4   7  -2   21.65   11.07
  -4   7   2    3.49    3.02
  -4   7  -2    6.17    3.55
   4   7   2   20.42   13.48
   4   7   2    4.93    4.58
  -4   7  -3    1.74    3.50
  -4   7   3    7.05    4.42
  -4   7   3   12.23    9.59
   4   7  -3   14.64   10.66
   4   7   3    4.19    3.84
   4   7   3   13.44   11.82
  -4   7   4    7.95    5.83
  -4   7   4    0.29    6.63
   4   7  -4   -1.81    7.31
   4   7   4    9.02   11.82
  -4   7  -5   -0.40    4.57
  -4   7   5   15.38    8.49
   4   7  -5    4.47    9.77
   4   7   5   -1.71   13.26
  -4   7   5   -7.45    8.58
  -4   7   6   19.94    9.56
  -4   7  -6   24.22   10.32
   4   7   6   16.98   12.20
   4   7  -6   11.00   12.07
  -4   7   6   11.46    7.66
   4  -7  -7   33.03   11.43
  -4   7   7   35.28   11.51
  -4   7  -7   19.89   11.12
  -4   7   7   36.36   11.24
   4   7   7   55.73   20.48
   4   7  -7   34.40   17.41
  -4   7  -8    5.74    5.62
   4   7   8    5.30   10.62
  -4   7   8    5.24    6.56
   4  -7  -8    1.06    7.04
  -4   7  -9   -7.60    5.68
  -4   7   9   40.85   11.86
   4   7   9   57.37   22.89
   4   7  -9   36.78   16.98
   4  -7  -9   44.59   14.70
  -4   7  10   10.51    7.19
  -4   7 -10    9.61    8.74
   4   7  10  -18.85   15.21
   4   7 -10    3.47    9.70
   4  -7 -10   -2.73   10.23
  -4   7 -11    8.28   10.24
   4   7  11   -1.13   13.41
   4   7 -11   46.16   22.93
   4  -7 -11   32.84   17.02
   4   7  12   17.49   17.38
   4   7 -12    3.85   13.23
   4  -7 -12   25.40   10.50
   4   7  13   13.83   13.43
   4   7 -13   -2.45   15.06
   4   7  14  -10.62   15.36
   4   7 -14    5.44   12.84
   4   7  15   18.98   23.71
   4   7 -15   -4.98   17.68
   4   7  16  -21.15   19.36
   4   7 -16    6.51   12.76
   4   7  17   -0.29   15.17
   4   7 -17   -0.15   17.02
   4   7  18    8.05   16.68
   4   7  19   60.99   28.58
   5   7   0 1266.47   66.56
   5   7   0 1229.06   89.05
   5   7   1   39.98   11.76
   5   7  -1   61.10   22.24
   5   7  -1   27.44   13.18
   5   7   1   72.05   23.82
   5   7   2  903.16   46.50
   5   7   2  825.07   73.70
   5   7  -2  899.25   78.70
   5   7  -2  859.23   62.57
   5   7  -3  313.43   39.67
   5   7   3  263.43   19.46
  -5   7   3  286.74   37.57
   5   7   3  299.44   45.67
  -5   7  -3  254.75   15.85
   5   7  -4  564.04   54.78
  -5   7   4  543.71   50.97
   5   7   4  685.02   66.47
   5   7  -5  260.08   38.57
  -5   7   5  261.58   34.95
   5   7   5  262.31   42.80
   5   7  -6  878.95   73.55
  -5   7   6  941.04   62.51
   5   7   6 1010.85   83.77
   5  -7  -7    8.47    7.64
  -5   7   7   10.70    6.47
  -5   7  -7   -8.48    6.77
   5   7  -7   16.92   12.33
   5   7   8  815.63   77.58
   5   7  -8  862.85   78.28
   5  -7  -8  900.49   60.12
  -5   7   8  875.67   56.33
  -5   7   9  236.57   29.21
  -5   7  -9   99.36   23.62
   5   7  -9  223.72   41.83
   5   7   9  279.24   46.82
   5  -7  -9  298.22   38.33
   5   7  10  531.52   66.69
  -5   7  10  453.72   40.43
   5   7 -10  433.87   60.36
   5  -7 -10  499.80   51.68
  -5   7 -11  251.00   39.64
   5   7  11  426.48   62.01
   5   7 -11  309.40   54.46
   5  -7 -11  404.05   50.07
   5   7  12  352.51   57.83
   5   7 -12  262.82   51.17
   5  -7 -12  289.79   44.63
   5   7  13  117.66   37.26
   5   7 -13  205.07   46.50
   5   7  14  370.44   64.25
   5   7 -14  355.66   60.42
   5   7  15   45.36   26.30
   5   7 -15   51.70   23.09
   5   7  16  228.65   51.95
   5   7 -16  258.29   54.82
   5   7  17   89.72   32.18
   5   7 -17  200.84   52.78
   5   7  18  223.47   54.70
   6   7   0   23.25   17.65
   6   7   0  -12.26    6.36
   6   7  -1    5.59   13.63
   6   7  -1    7.02    7.51
   6   7   1   -0.44    6.90
   6   7   1   10.49    8.30
   6   7  -2    9.66   12.33
  -6   7   2  -10.64   11.59
   6   7  -2    1.54    7.98
   6   7   2    4.87    6.50
   6   7   2   16.90   14.52
  -6   7   3   29.45   12.01
   6   7  -3   41.67   16.00
   6   7   3   59.47   22.09
  -6   7  -4    4.53    2.28
  -6   7  -4    5.21    3.64
   6   7  -4   -4.50    9.83
   6   7   4   -3.84   11.07
  -6   7  -5    2.65    3.42
  -6   7   5    6.04    7.62
   6   7   5    1.22   12.75
   6   7  -5    8.15    9.70
  -6   7  -6    6.04    7.10
   6   7   6   16.41   13.98
  -6   7   6    1.17    6.85
   6   7  -6    9.44    9.91
   6  -7  -7   19.36    5.26
   6   7  -7   11.74   13.06
  -6   7   7   21.09   11.79
  -6   7  -7   32.69   10.97
   6   7   7    2.84   10.38
   6   7  -8   -7.04   10.76
  -6   7   8   -1.25    8.47
  -6   7  -8    1.93    5.26
   6   7   8   16.38   14.02
   6  -7  -8   10.53   10.48
   6   7  -9   20.91   18.97
  -6   7  -9   22.06   11.38
   6   7   9   32.32   18.52
  -6   7   9  -19.01    9.87
   6  -7  -9   19.24   11.48
  -6   7  10   -4.69    5.89
   6   7 -10    6.10   12.03
  -6   7 -10   -1.68    8.26
   6   7  10    4.82   12.41
   6  -7 -10   12.42   10.42
   6   7 -11  144.96   37.41
  -6   7 -11  168.63   30.54
   6   7  11  133.43   36.78
   6  -7 -11  164.97   30.83
   6   7 -12   28.99   17.16
   6   7  12   31.46   23.76
   6  -7 -12    6.90    8.14
   6   7 -13    0.24   11.96
   6   7  13   45.46   25.20
   6   7 -14   22.60   17.75
   6   7  14  -22.86   19.15
   6   7 -15   60.47   29.80
   6   7  15   32.88   18.45
   6   7 -16  -21.32   15.36
   6   7  16   14.74   16.37
   6   7 -17  -61.24   29.78
   6   7  17  -55.24   28.96
   6   7  18   53.04   28.11
   7   7   0 1373.17   76.40
   7   7   0 1165.85   93.45
   7   7  -1  116.40   30.91
   7   7  -1  109.21   23.44
   7   7   1  124.72   22.92
   7   7   1  145.13   33.61
  -7   7   2  861.64   72.76
   7   7   2  776.39   49.22
   7   7  -2  883.25   67.51
   7   7   2  803.85   78.62
   7   7  -2  787.14   78.91
   7   7  -3   20.70   12.48
  -7   7   3   19.60   13.10
   7   7   3   24.24   15.18
  -7   7   4  795.73   68.19
   7   7   4  731.21   75.15
   7   7  -4  772.37   67.44
  -7   7  -5  181.55   14.92
   7   7  -5  153.64   31.86
  -7   7   5  172.97   31.29
   7   7   5  185.80   37.64
  -7   7   6  574.41   57.35
  -7   7  -6  630.80   36.10
   7   7   6  620.60   73.29
   7   7  -6  571.62   62.49
  -7   7   7  174.71   30.60
  -7   7  -7  247.38   26.45
   7   7   7  220.31   44.67
   7  -7  -7  216.60   21.92
   7   7  -7  189.42   37.04
  -7   7  -8  650.92   45.92
   7   7   8  632.83   72.71
  -7   7   8  599.57   54.92
   7  -7  -8  656.15   45.32
   7   7  -8  573.63   65.45
  -7   7  -9   53.35   15.08
   7   7   9   25.71   13.72
  -7   7   9   53.80   16.55
   7  -7  -9   61.04   16.57
   7   7  -9   31.82   16.96
   7   7 -10  411.45   60.60
   7   7  10  311.73   54.27
   7  -7 -10  361.03   41.87
   7   7  11   83.35   33.84
   7   7 -11   96.09   31.46
   7   7  12  407.23   64.62
   7   7 -12  340.08   58.19
   7   7  13  346.49   62.67
   7   7 -13  292.68   54.96
   7   7  14  349.12   64.93
   7   7 -14  314.17   60.08
   7   7  15   80.74   35.39
   7   7 -15   72.18   30.13
   7   7  16  228.91   56.99
   7   7 -16  373.05   68.45
   7   7  17   24.37   24.18
   7   7 -17    8.28   12.19
   8   7   0   -9.22    9.93
   8   7   0   -0.83    7.22
   8   7  -1   15.46   14.30
   8   7   1   13.29    7.32
   8   7  -1   19.53   12.71
   8   7   1   22.41   19.57
   8   7  -2   14.81   13.21
   8   7  -2    1.40   12.96
  -8   7   2   17.47   15.15
   8   7   2    0.17    5.31
   8   7   2   12.77   14.61
   8   7  -3   37.02   16.17
  -8   7   3   29.95   14.59
   8   7   3   11.17   12.31
   8   7  -4    7.54    8.31
   8   7   4   28.29   20.66
   8   7  -5   16.32   17.06
  -8   7   5    5.69   10.75
   8   7   5    6.05   13.16
   8   7  -6    2.12    9.17
   8   7   6    1.75   12.14
  -8   7  -6   11.83    5.64
  -8   7   6    7.13    8.38
   8  -7  -7   28.43    7.49
  -8   7   7    8.04    8.21
   8   7  -7   16.75   11.68
   8   7   7   30.46   21.31
  -8   7  -7   27.89    9.78
  -8   7   8   -9.18    9.91
   8   7   8   13.49   24.94
  -8   7  -8    6.19    5.43
   8   7  -8   -9.41   13.49
   8  -7  -8   -5.81    8.15
  -8   7   9  109.85   25.57
   8   7   9  116.64   34.65
   8   7  -9  127.40   35.25
   8  -7  -9  119.71   21.54
   8   7  10   12.78   14.34
   8   7 -10    0.21   12.15
   8   7  11   51.80   23.99
   8   7 -11   32.59   17.50
   8   7  12   29.90   25.20
   8   7 -12   -0.84   14.19
   8   7  13  -17.22   17.41
   8   7 -13    4.20   12.94
   8   7  14   -9.47   15.52
   8   7 -14  -11.06   18.06
   8   7  15  -10.95   26.46
   8   7 -15   12.31   16.08
   8   7  16   19.18   23.06
   8   7 -16  -32.76   25.56
   8   7  17   61.51   29.12
   9   7   0  932.50   69.39
   9   7   0  914.94   89.74
  -9   7   1  635.44   69.30
   9   7   1  632.49   54.12
   9   7  -1  617.78   59.76
   9   7   1  728.80   80.75
   9   7  -1  545.65   71.11
   9   7   2  647.00   51.30
  -9   7   2  704.51   71.45
   9   7  -2  659.01   64.31
   9   7   2  700.33   78.33
   9   7  -2  630.49   75.15
   9   7  -3   42.17   15.54
   9   7  -3   94.95   33.93
  -9   7   3   70.39   23.07
   9   7   3   76.93   27.96
  -9   7   4  628.93   66.47
   9   7  -4  582.34   62.74
   9   7   4  644.05   75.98
   9   7  -5   55.13   21.31
  -9   7   5   47.68   19.32
   9   7   5   38.79   18.59
  -9   7   6  406.46   52.99
   9   7   6  469.32   67.91
   9   7  -6  378.40   53.95
  -9   7  -6  326.34   18.69
  -9   7   7  227.12   39.15
   9   7  -7  232.07   43.99
   9   7   7  226.22   45.91
   9   7   8  478.83   67.01
  -9   7   8  448.28   54.35
   9  -7  -8  476.23   32.34
   9   7  -8  450.32   61.91
  -9   7   9   36.91   14.67
   9   7  -9   72.52   26.83
   9   7   9   49.38   23.89
   9   7  10  380.12   62.11
   9   7 -10  419.27   63.82
   9   7  11  -14.75   19.68
   9   7 -11   19.22   19.82
   9   7  12  401.00   67.85
   9   7 -12  304.02   57.52
   9   7  13   69.80   36.73
   9   7 -13   39.92   23.66
   9   7  14  491.78   78.25
   9   7 -14  305.45   60.00
   9   7  15   91.09   38.03
   9   7 -15   15.84   20.94
   9   7  16  283.64   66.11
   9   7 -16  211.21   52.64
  10   7   0    3.92   16.29
  10   7   0   -0.88    8.41
  10   7  -1    8.88   17.01
  10   7   1   -6.08   12.54
  10   7  -1   -9.66   13.51
  10   7  -2   52.70   26.55
  10   7   2   55.76   17.97
  10   7  -2   32.88   15.63
  10   7   2   19.55   15.82
  10   7  -3    0.80   15.56
  10   7   3    3.41   16.47
  10   7  -3    8.82   14.39
  10   7  -4   -4.41   14.85
 -10   7   4   24.45   13.92
  10   7  -5    5.67    9.70
 -10   7   5   32.04   14.60
  10   7   5    1.39   13.85
  10   7  -6   -5.84   11.09
  10   7   6   11.94   14.08
 -10   7   6   -7.11    8.64
 -10   7   7   38.63   18.85
  10   7  -7   29.42   18.52
  10   7   7   38.75   22.51
  10   7  -8  -10.52   15.63
  10   7   8  -13.93   19.74
  10   7  -9  -44.27   22.07
  10   7   9   -4.78   13.48
  10   7 -10  -21.22   25.64
  10   7  10  -26.73   18.10
  10   7 -11    7.81   12.22
  10   7  11  -11.04   21.39
  10   7 -12  -15.94   18.22
  10   7  12    9.00   20.04
  10   7 -13   15.09   18.44
  10   7  13   23.14   24.94
  10   7  14  -74.88   32.93
  10   7 -14  -49.64   26.21
  10   7  15   30.73   22.94
  10   7 -15  -15.58   23.63
  11   7   0  586.81   60.51
  11   7   0  609.10   77.73
  11   7  -1  209.37   46.11
  11   7   1  213.06   34.99
 -11  -7  -1  162.87   28.91
  11   7  -1  205.96   38.01
  11   7   1  174.57   43.00
 -11  -7   1  201.68   34.44
  11   7  -2  546.02   62.42
 -11  -7  -2  634.41   53.65
  11   7   2  527.92   74.22
  11   7  -2  524.51   72.51
  11   7  -3  371.74   61.08
  11   7  -3  390.87   55.17
  11   7   3  427.02   66.63
  11   7   4  385.96   63.49
  11   7  -4  302.79   48.21
 -11  -7  -5  224.57   26.38
  11   7   5  155.44   39.80
  11   7  -5  171.64   38.69
  11   7  -6  504.81   65.87
  11   7   6  426.90   66.42
  11   7  -7   -5.73   15.32
  11   7   7   36.94   24.34
  11   7   8  574.33   78.75
  11   7  -8  462.49   65.84
  11   7  -9   65.61   28.17
  11   7   9   50.39   23.13
  11   7 -10  329.52   58.40
  11   7  10  521.85   77.35
  11   7 -11   81.29   28.93
  11   7  11   37.47   25.37
  11   7 -12  309.49   59.67
  11   7  12  276.40   59.31
[truncated: 6,660,371 more chars]
